# Supplementary material for: Viral IRES Prediction System - a Web Server for Prediction of the IRES Secondary Structure In Silico
Source: PLoS One. 2013 Nov 5;8(11):e79288. doi: 10.1371/journal.pone.0079288 (PMC3818432; doi:10.1371/journal.pone.0079288)
Supplement: Table S1 — All positive records of four IRES groups searched by VIPS. A table that lists all of the verified IRES elements of our IRES groups used for VIPS study. (XLS) [file pone.0079288.s003.xls]

## Sheet: Cripavirus_IRES_List
Virus	accession No.	Site
Drosophila_C_virus.1	AF014388	6078-6278
Black_queen_cell_vir.1	EF517519	5512-5714
Black_queen_cell_vir.2	EF517520	5513-5715
Cricket_paralysis_vi.1	AF218039	6028-6228
Himetobi_P_virus.1	AB017037	6286-6484
Himetobi_P_virus.2	AB183472	6286-6484
Black_queen_cell_vir.3	EF517515	5512-5714
Plautia_stali_intest.1	AB006531	6003-6204
Rhopalosiphum_padi_v.1	EU282007	6935-7121
Aphid_lethal_paralys.1	AF536531	6641-6834
Black_queen_cell_vir.4	AF183905	5647-5848
Rhopalosiphum_padi_v.2	AF022937	6935-7121
Triatoma_virus.1	AF178440	5925-6123
Black_queen_cell_vir.5	EF517521	5513-5715
Pteromalus_puparum_s.1	EU680971	184-383
Homalodisca_coagulat.1	DQ288865	5802-6001

## Sheet: EMCV_IRES
Virus	accession No.	Site
Encephalomyocarditis.1	AJ617364	105-282
Encephalomyocarditis.2	AF356822	269-725
Encephalomyocarditis.6	X74312	400-856
Theilers_encephalomy.2	X56019	642-1066
Encephalomyocarditis.7	AY296731	231-693
Encephalomyocarditis.8	AJ617369	105-282
Encephalomyocarditis.9	AJ617365	105-282
Encephalomyocarditis.10	FJ604852	254-710
Encephalomyocarditis.11	FJ604853	249-705
Encephalomyocarditis.12	AJ617363	105-282
Encephalomyocarditis.16	AJ617368	105-282
Encephalomyocarditis.17	DQ464062	268-724
Encephalomyocarditis.19	M22458	377-825
Encephalomyocarditis.20	M22457	374-823
Encephalomyocarditis.21	AJ617367	105-282
Encephalomyocarditis.23	DQ288856	251-707
Encephalomyocarditis.24	DQ835185	67-515

## Sheet: HCV_IRES
Virus	accession No.	Site
Hepatitis_C_virus.1	EF115715	3-199
Hepatitis_C_virus.2	AF077228	18-250
Hepatitis_C_virus.3	AY306331	5-188
Hepatitis_C_virus.4	EF558855	5-190
Hepatitis_C_virus.7	AY438097	5-222
Hepatitis_C_virus.8	AY673110	4-215
Hepatitis_C_virus.9	AY766639	4-229
Hepatitis_C_virus_is.1	D84265	77-320
Hepatitis_C_virus.10	Z84219	18-250
Hepatitis_C_virus.13	AB049092	49-292
Hepatitis_C_virus.15	AY921199	18-251
Hepatitis_C_virus.16	Z36524	55-205
Hepatitis_C_virus_su.3	AB492221	38-281
Hepatitis_C_virus.19	DQ141567	3-182
Hepatitis_C_virus_ge.1	L29594	40-190
Hepatitis_C_virus.25	DQ777781	4-247
Hepatitis_C_virus_su.6	AB301831	1-139
Hepatitis_C_virus.28	AF077229	18-249
Hepatitis_C_virus.29	AM177549	1-192
Hepatitis_C_virus_su.7	EU256044	10-228
Hepatitis_C_virus_ge.2	L28057	18-250
Hepatitis_C_virus.31	D00831	80-323
Hepatitis_C_virus.34	AY306572	2-188
Hepatitis_C_virus.35	DQ284964	42-274
Hepatitis_C_virus.37	AY306330	5-188
Hepatitis_C_virus.42	DQ482764	19-239
Hepatitis_C_virus.43	U51751	12-223
Hepatitis_C_virus.51	AY766582	4-236
Hepatitis_C_virus.55	L34375	21-264
Hepatitis_C_virus.57	AF463470	38-178
Hepatitis_C_virus.58	D13451	34-185
Hepatitis_C_virus_ge.3	L29600	2-223
Hepatitis_C_virus.65	DQ777785	1-241
Hepatitis_C_virus.66	EF558864	5-189
Hepatitis_C_virus.67	EU081411	40-283
Hepatitis_C_virus.68	AF282631	2-124
Hepatitis_C_virus_su.9	FJ390399	1-189
Hepatitis_C_virus.69	AY624976	5-215
Hepatitis_C_virus.70	AY902782	4-188
Hepatitis_C_virus.74	EU392175	2-243
Hepatitis_C_virus.75	AF282634	2-124
Hepatitis_C_virus.77	AY146040	1-203
Hepatitis_C_virus.81	AY766623	4-230
Hepatitis_C_virus.88	AY163828	18-251
Hepatitis_C_virus.90	AM502694	33-275
Hepatitis_C_virus.92	AY190449	33-181
Hepatitis_C_virus.95	AY145983	72-162
Hepatitis_C_virus.97	AY548687	5-196
Hepatitis_C_virus.99	AF506658	36-176
Hepatitis_C_virus.102	AY190406	33-181
Hepatitis_C_virus.106	AF021883	75-186
Hepatitis_C_virus.107	AF282638	2-124
Hepatitis_C_virus.109	M84831	21-264
Hepatitis_C_virus.112	AY004004	2-124
Hepatitis_C_virus.113	EU370656	13-256
Hepatitis_C_virus.114	AJ621219	85-329
Hepatitis_C_virus.116	AF506635	1-207
Hepatitis_C_virus.119	AY624984	12-190
Hepatitis_C_virus.121	AY707636	3-200
Hepatitis_C_virus_su.12	EU155294	1-217
Hepatitis_C_virus_su.13	AB306329	1-142
Hepatitis_C_virus_su.14	AM228897	18-240
Hepatitis_C_virus.125	AY146056	5-201
Hepatitis_C_virus.126	AF041287	2-187
Hepatitis_C_virus.127	EF407444	2-244
Hepatitis_C_virus_su.15	EU529679	1-236
Hepatitis_C_virus_su.16	Z77084	3-197
Hepatitis_C_virus.132	EU588976	8-175
Hepatitis_C_virus.133	AF463479	38-178
Hepatitis_C_virus_is.3	AB031663	80-323
Hepatitis_C_virus.137	EF028194	36-145
Hepatitis_C_virus.139	AM177551	1-202
Hepatitis_C_virus.140	AY624972	7-217
Hepatitis_C_virus.141	DQ140282	28-271
Hepatitis_C_virus.144	DQ674706	18-252
Hepatitis_C_virus_su.18	AB301784	1-146
Hepatitis_C_virus_su.20	EU155275	4-243
Hepatitis_C_virus.149	AY766495	115-4
Hepatitis_C_virus.150	AY306509	5-188
Hepatitis_C_virus.151	AF506655	40-238
Hepatitis_C_virus.152	AF217311	16-248
Hepatitis_C_virus.155	EF540344	4-199
Hepatitis_C_virus_su.22	AF207767	68-311
Hepatitis_C_virus.157	Z84241	18-250
Hepatitis_C_virus.160	EF173937	29-273
Hepatitis_C_virus.161	EF115595	3-196
Hepatitis_C_virus.163	AY766532	4-237
Hepatitis_C_virus.164	AY306407	5-188
Hepatitis_C_virus.167	DQ284924	42-274
Hepatitis_C_virus.168	AY894554	3-196
Hepatitis_C_virus.169	X59978	84-180
Hepatitis_C_virus.170	AY306282	5-188
Hepatitis_C_virus.171	EU081422	40-286
Hepatitis_C_virus.172	AY673094	4-213
Hepatitis_C_virus.174	D16612	5-241
Hepatitis_C_virus.177	U14781	32-239
Hepatitis_C_virus.179	DQ988079	5-241
Hepatitis_C_virus_su.25	EU595699	9-232
Hepatitis_C_virus_su.26	L29462	2-175
Hepatitis_C_virus.183	D37843	78-322
Hepatitis_C_virus.186	AY306280	5-188
Hepatitis_C_virus.188	AY306609	5-188
Hepatitis_C_virus.197	AY766652	2-218
Hepatitis_C_virus.198	DQ249743	10-237
Hepatitis_C_virus.199	EF560531	4-229
Hepatitis_C_virus_su.29	EU155241	1-219
Hepatitis_C_virus_su.30	EU155278	2-233
Hepatitis_C_virus.204	AF282640	2-124
Hepatitis_C_virus.205	EF193882	3-246
Hepatitis_C_virus.206	AY311106	5-188
Hepatitis_C_virus_su.32	AB301851	2-120
Hepatitis_C_virus.212	AM177556	1-214
Hepatitis_C_virus.216	AY190422	33-181
Hepatitis_C_virus.218	AY707633	67-152
Hepatitis_C_virus.219	AY306352	24-180
Hepatitis_C_virus.222	EU588978	15-185
Hepatitis_C_virus.224	AY306255	5-187
Hepatitis_C_virus.226	AM502678	33-275
Hepatitis_C_virus.228	AY003941	3-131
Hepatitis_C_virus_su.36	D31603	80-323
Hepatitis_C_virus.230	DQ073346	25-268
Hepatitis_C_virus.231	Z84212	18-250
Hepatitis_C_virus_su.38	EU155242	4-240
Hepatitis_C_virus_su.39	EU256047	2-249
Hepatitis_C_virus.235	AY311218	5-188
Hepatitis_C_virus.236	AM502693	33-275
Hepatitis_C_virus.239	DQ648499	1-167
Hepatitis_C_virus_su.41	AB301845	1-201
Hepatitis_C_virus.242	DQ140293	34-277
Hepatitis_C_virus.243	AF217293	16-248
Hepatitis_C_virus.244	EU081416	6-249
Hepatitis_C_virus.246	DQ073351	25-268
Hepatitis_C_virus.247	D37899	9-75
Hepatitis_C_virus.252	AJ437144	9-238
Hepatitis_C_virus.253	AY766479	1-169
Hepatitis_C_virus.254	AY145974	2-214
Hepatitis_C_virus.257	AY311072	5-188
Hepatitis_C_virus.259	EF571242	66-176
Hepatitis_C_virus.260	AY190413	33-181
Hepatitis_C_virus.261	AM748809	24-267
Hepatitis_C_virus.262	AF506666	39-228
Hepatitis_C_virus.266	U51787	12-223
Hepatitis_C_virus.268	AY548691	5-197
Hepatitis_C_virus.269	EF115688	3-196
Hepatitis_C_virus.270	DQ073352	25-268
Hepatitis_C_virus.272	DQ375760	3-202
Hepatitis_C_virus.273	DQ777808	4-247
Hepatitis_C_virus_su.47	AB301807	1-205
Hepatitis_C_virus.276	AY311026	5-189
Hepatitis_C_virus.278	AY145914	3-199
Hepatitis_C_virus.279	DQ141565	3-182
Hepatitis_C_virus.281	DQ640339	52-295
Hepatitis_C_virus.282	AY146046	1-215
Hepatitis_C_virus.284	U56529	24-155
Hepatitis_C_virus.292	EF473226	3-227
Hepatitis_C_virus_su.55	AM228898	13-238
Hepatitis_C_virus.294	Z84268	234-2
Hepatitis_C_virus.296	M84845	21-264
Hepatitis_C_virus_su.57	EU255929	6-249
Hepatitis_C_virus.297	EF193864	11-204
Hepatitis_C_virus.302	EF115748	3-197
Hepatitis_C_virus_su.61	EU155349	5-230
Hepatitis_C_virus.304	EF115980	3-228
Hepatitis_C_virus.307	AF217310	16-248
Hepatitis_C_virus.308	EF174002	42-262
Hepatitis_C_virus.309	AY766541	4-237
Hepatitis_C_virus.314	AY576591	58-301
Hepatitis_C_virus.315	U05027	49-293
Hepatitis_C_virus.318	AM177553	6-213
Hepatitis_C_virus.320	AY311046	5-188
Hepatitis_C_virus.323	AY766581	1-217
Hepatitis_C_virus.324	AF463469	39-178
Hepatitis_C_virus.327	DQ164771	2-210
Hepatitis_C_virus.328	Z84215	18-250
Hepatitis_C_virus_su.64	EU256037	8-255
Hepatitis_C_virus.329	AY311213	5-188
Hepatitis_C_virus.332	AY548699	5-197
Hepatitis_C_virus.333	AY188167	3-196
Hepatitis_C_virus.334	X78865	2-193
Hepatitis_C_virus.336	AF217306	16-248
Hepatitis_C_virus.339	AM502646	33-275
Hepatitis_C_virus.341	EF173932	30-262
Hepatitis_C_virus.344	AY311149	5-188
Hepatitis_C_virus_su.66	AF057154	9-237
Hepatitis_C_virus.347	DQ061312	4-229
Hepatitis_C_virus.348	AY146057	67-168
Hepatitis_C_virus.349	EF115602	3-196
Hepatitis_C_virus.354	AM502605	33-275
Hepatitis_C_virus.355	AY523463	1-140
Hepatitis_C_virus.356	EF115749	3-199
Hepatitis_C_virus.359	EU747794	32-239
Hepatitis_C_virus.361	AY070175	2-209
Hepatitis_C_virus.362	EF173992	30-262
Hepatitis_C_virus_su.71	AB301737	1-140
Hepatitis_C_virus_su.72	AB301833	2-121
Hepatitis_C_virus.367	X78859	2-194
Hepatitis_C_virus.369	AY145908	69-164
Hepatitis_C_virus_ge.5	L29616	8-222
Hepatitis_C_virus.373	AY306476	23-179
Hepatitis_C_virus.375	EF558883	2-201
Hepatitis_C_virus_su.77	AB306339	1-65
Hepatitis_C_virus.376	DQ073342	25-268
Hepatitis_C_virus.377	AY190399	33-182
Hepatitis_C_virus.379	EU164940	1-236
Hepatitis_C_virus.383	EF115642	3-196
Hepatitis_C_virus_su.78	AJ006317	2-221
Hepatitis_C_virus.384	DQ482779	17-233
Hepatitis_C_virus.388	AY548675	5-196
Hepatitis_C_virus_su.79	AJ006323	11-243
Hepatitis_C_virus.391	DQ640345	52-295
Hepatitis_C_virus.392	EF115721	3-196
Hepatitis_C_virus_ge.6	U33430	16-227
Hepatitis_C_virus.393	U38287	8-204
Hepatitis_C_virus.394	AY766545	4-236
Hepatitis_C_virus.395	AF077232	18-250
Hepatitis_C_virus.396	Z84289	18-250
Hepatitis_C_virus.399	AF041285	2-187
Hepatitis_C_virus_su.81	EU256096	5-243
Hepatitis_C_virus.400	AY766696	117-6
Hepatitis_C_virus.401	AY434148	3-197
Hepatitis_C_virus.403	AY766615	1-215
Hepatitis_C_virus_su.82	L29467	2-177
Hepatitis_C_virus.404	Z84271	18-250
Hepatitis_C_virus.405	EU164956	50-292
Hepatitis_C_virus.406	AY147800	28-165
Hepatitis_C_virus.408	AY766611	2-234
Hepatitis_C_virus.412	AY306540	5-188
Hepatitis_C_virus.414	AY921202	18-250
Hepatitis_C_virus.415	EF173970	30-262
Hepatitis_C_virus.419	AY306304	5-188
Hepatitis_C_virus.423	AY145938	3-204
Hepatitis_C_virus.424	EF564607	12-208
Hepatitis_C_virus.425	AY190502	34-180
Hepatitis_C_virus.426	Z84245	18-250
Hepatitis_C_virus.428	U51757	12-223
Hepatitis_C_virus.430	AY306584	23-179
Hepatitis_C_virus.433	AY921197	18-252
Hepatitis_C_virus.434	AF506650	4-170
Hepatitis_C_virus.436	EF173968	30-262
Hepatitis_C_virus.437	AY003992	13-79
Hepatitis_C_virus_su.84	AB301767	2-121
Hepatitis_C_virus.439	EF115608	3-196
Hepatitis_C_virus.440	AY311275	23-179
Hepatitis_C_virus.444	EU527909	5-231
Hepatitis_C_virus.445	EF558888	5-211
Hepatitis_C_virus.451	EU362889	1-166
Hepatitis_C_virus.453	AM177539	1-139
Hepatitis_C_virus_su.86	AB301760	2-121
Hepatitis_C_virus.455	DQ249788	10-237
Hepatitis_C_virus.457	AY921206	18-255
Hepatitis_C_virus.458	EF173947	36-271
Hepatitis_C_virus.461	EF193868	5-248
Hepatitis_C_virus.462	AY004013	2-124
Hepatitis_C_virus.464	L08153	2-177
Hepatitis_C_virus.467	AY766617	4-230
Hepatitis_C_virus.468	DQ061367	4-230
Hepatitis_C_virus.469	AY624979	4-211
Hepatitis_C_virus.470	DQ787669	5-223
Hepatitis_C_virus.472	EF173954	30-262
Hepatitis_C_virus.480	EF540345	1-199
Hepatitis_C_virus.481	AY921217	20-248
Hepatitis_C_virus.486	EU678682	32-239
Hepatitis_C_virus.487	EF108306	47-290
Hepatitis_C_virus.488	EU678688	32-239
Hepatitis_C_virus.489	EF473231	21-252
Hepatitis_C_virus.490	AY624963	1-205
Hepatitis_C_virus.493	DQ249748	10-237
Hepatitis_C_virus.495	EF616481	3-199
Hepatitis_C_virus_su.91	AB306389	2-142
Hepatitis_C_virus.496	AY146037	1-203
Hepatitis_C_virus_su.92	L38322	2-220
Hepatitis_C_virus_su.93	EU256056	2-220
Hepatitis_C_virus.498	AF463481	38-178
Hepatitis_C_virus.499	AM502616	33-275
Hepatitis_C_virus.502	FJ774950	11-168
Hepatitis_C_virus.503	EF560523	4-229
Hepatitis_C_virus.508	AY306654	5-188
Hepatitis_C_virus.510	X58952	1-197
Hepatitis_C_virus.511	AY766608	4-224
Hepatitis_C_virus.515	AM177527	1-143
Hepatitis_C_virus.517	AF217294	16-248
Hepatitis_C_virus.518	EF558862	5-189
Hepatitis_C_virus_su.98	AB306399	5-144
Hepatitis_C_virus.520	AM400875	16-229
Hepatitis_C_virus.523	AF506686	37-177
Hepatitis_C_virus.525	AY070199	2-209
Hepatitis_C_virus_su.99	EU255953	1-246
Hepatitis_C_virus.526	AM177563	1-187
Hepatitis_C_virus.527	X84079	49-291
Hepatitis_C_virus.528	L12353	57-300
Hepatitis_C_virus.533	L27902	3-221
Hepatitis_C_virus.534	AY548682	5-196
Hepatitis_C_virus.535	U14775	32-239
Hepatitis_C_virus.538	AY231583	2-238
Hepatitis_C_virus.540	AY707631	1-202
Hepatitis_C_virus.541	EU081437	40-283
Hepatitis_C_virus.543	AF041309	2-187
Hepatitis_C_virus.545	D63857	5-230
Hepatitis_C_virus.547	DQ249781	10-230
Hepatitis_C_virus_su.102	D29817	80-323
Hepatitis_C_virus.549	EF115586	3-196
Hepatitis_C_virus.551	AY766565	3-235
Hepatitis_C_virus_su.103	AB301809	1-143
Hepatitis_C_virus.554	AY190481	33-182
Hepatitis_C_virus.555	EF115979	3-228
Hepatitis_C_virus.557	AY706998	3-196
Hepatitis_C_virus.558	DQ482747	20-241
Hepatitis_C_virus.559	AY766659	3-223
Hepatitis_C_virus.560	AY306643	5-188
Hepatitis_C_virus.561	AY306402	5-188
Hepatitis_C_virus.562	DQ249768	10-237
Hepatitis_C_virus.563	AY145971	1-233
Hepatitis_C_virus.564	AY188142	3-196
Hepatitis_C_virus.565	AY070180	2-209
Hepatitis_C_virus.566	U23392	3-239
Hepatitis_C_virus.568	AF021895	75-186
Hepatitis_C_virus.569	DQ482744	20-241
Hepatitis_C_virus.570	AM502593	33-275
Hepatitis_C_virus.571	EF680278	75-187
Hepatitis_C_virus.572	EF115655	3-197
Hepatitis_C_virus_su.105	EF032898	46-289
Hepatitis_C_virus.575	L08155	2-176
Hepatitis_C_virus_su.106	AB306369	1-67
Hepatitis_C_virus.577	AM177547	4-144
Hepatitis_C_virus.578	EF115581	3-197
Hepatitis_C_virus.579	FJ477240	80-324
Hepatitis_C_virus.580	AY766534	4-236
Hepatitis_C_virus_su.107	EF589160	13-257
Hepatitis_C_virus.584	DQ482745	20-240
Hepatitis_C_virus_su.108	FJ024278	2-217
Hepatitis_C_virus.586	AY306400	5-188
Hepatitis_C_virus.587	EF173966	30-262
Hepatitis_C_virus.588	DQ073365	25-268
Hepatitis_C_virus.589	AF271891	18-237
Hepatitis_C_virus.592	AY311131	5-189
Hepatitis_C_virus.594	AY188125	3-196
Hepatitis_C_virus_su.109	AB492197	38-281
Hepatitis_C_virus.597	AJ012832	19-252
Hepatitis_C_virus.601	DQ988075	5-241
Hepatitis_C_virus.602	EU370664	13-256
Hepatitis_C_virus.603	FJ710110	24-132
Hepatitis_C_virus.604	AY921219	18-251
Hepatitis_C_virus_su.110	Z77077	3-197
Hepatitis_C_virus.606	EU370622	13-256
Hepatitis_C_virus.607	AF506632	4-234
Hepatitis_C_virus.608	U38283	8-204
Hepatitis_C_virus.610	AF142028	4-198
Hepatitis_C_virus.612	AF142055	4-191
Hepatitis_C_virus.614	DQ249769	10-237
Hepatitis_C_virus.615	AY766628	4-229
Hepatitis_C_virus.621	AF506675	4-170
Hepatitis_C_virus.626	AY766556	3-237
Hepatitis_C_virus_su.113	EU256009	1-236
Hepatitis_C_virus.628	Z84248	18-250
Hepatitis_C_virus.634	DQ482781	20-241
Hepatitis_C_virus.635	EU370621	13-256
Hepatitis_C_virus.642	AY306383	5-188
Hepatitis_C_virus.643	EF560553	4-229
Hepatitis_C_virus_su.115	DQ480513	34-280
Hepatitis_C_virus_su.116	AF055301	9-238
Hepatitis_C_virus.650	DQ482754	19-239
Hepatitis_C_virus.651	EU541290	80-323
Hepatitis_C_virus.652	AY146024	64-175
Hepatitis_C_virus.653	AY306266	5-189
Hepatitis_C_virus.654	EF115740	3-196
Hepatitis_C_virus_su.117	AM228893	18-252
Hepatitis_C_virus_su.118	EU256020	4-247
Hepatitis_C_virus.656	DQ249780	10-237
Hepatitis_C_virus_su.119	Z77067	3-197
Hepatitis_C_virus.657	EU392174	1-244
Hepatitis_C_virus.658	AF142013	4-195
Hepatitis_C_virus_su.120	EU255988	2-239
Hepatitis_C_virus.662	DQ141570	2-181
Hepatitis_C_virus.663	AY306593	23-179
Hepatitis_C_virus.667	D31725	18-251
Hepatitis_C_virus.669	AF506657	2-209
Hepatitis_C_virus.670	AY188115	3-196
Hepatitis_C_virus.671	AJ278830	80-323
Hepatitis_C_virus.675	AF142026	4-195
Hepatitis_C_virus.676	AM709668	18-220
Hepatitis_C_virus.678	AM177558	1-141
Hepatitis_C_virus.680	EF115552	3-196
Hepatitis_C_virus.682	AY146054	1-166
Hepatitis_C_virus.685	AM177575	1-187
Hepatitis_C_virus.688	EF115730	3-196
Hepatitis_C_virus.691	AY306554	23-179
Hepatitis_C_virus.692	AY673089	47-194
Hepatitis_C_virus_su.122	AB306404	5-145
Hepatitis_C_virus.696	AM502595	33-275
Hepatitis_C_virus.697	AY306233	5-188
Hepatitis_C_virus.700	AY145949	68-173
Hepatitis_C_virus.703	DQ284961	50-274
Hepatitis_C_virus.704	AF217297	16-248
Hepatitis_C_virus.705	AY146012	2-222
Hepatitis_C_virus.706	AY673080	30-192
Hepatitis_C_virus_su.123	AM228895	18-257
Hepatitis_C_virus.707	DQ249742	10-237
Hepatitis_C_virus_su.124	AB444579	1-212
Hepatitis_C_virus_su.125	EU155272	2-219
Hepatitis_C_virus.708	EF115722	3-196
Hepatitis_C_virus.711	AY306377	5-188
Hepatitis_C_virus.712	AY145941	72-171
Hepatitis_C_virus.714	EF115546	3-196
Hepatitis_C_virus.716	EF473230	21-252
Hepatitis_C_virus.717	AY146021	73-165
Hepatitis_C_virus.720	AY146000	2-204
Hepatitis_C_virus.721	U56556	24-155
Hepatitis_C_virus.722	U59514	44-287
Hepatitis_C_virus_su.127	EU155216	1-243
Hepatitis_C_virus_su.129	D31604	79-322
Hepatitis_C_virus_su.131	AB162864	5-148
Hepatitis_C_virus.726	AY766527	5-237
Hepatitis_C_virus.728	EF115745	3-196
Hepatitis_C_virus_su.132	AB306396	3-72
Hepatitis_C_virus.732	DQ284957	42-274
Hepatitis_C_virus.734	AY766585	3-235
Hepatitis_C_virus_su.134	EU155299	3-239
Hepatitis_C_virus.742	EF174022	30-262
Hepatitis_C_virus.744	DQ061338	4-229
Hepatitis_C_virus.745	AY766538	4-237
Hepatitis_C_virus_su.137	EU482855	10-234
Hepatitis_C_virus.746	DQ061351	4-229
Hepatitis_C_virus_su.139	EU155252	4-240
Hepatitis_C_virus.753	AY190429	33-181
Hepatitis_C_virus.755	AY003937	2-124
Hepatitis_C_virus_su.141	AB444575	3-213
Hepatitis_C_virus_su.143	EU256070	6-242
Hepatitis_C_virus.759	AY766589	3-235
Hepatitis_C_virus.761	DQ284923	42-274
Hepatitis_C_virus_su.144	AB306398	5-145
Hepatitis_C_virus.763	AF308580	8-178
Hepatitis_C_virus.765	AY673096	42-190
Hepatitis_C_virus.766	DQ141568	3-182
Hepatitis_C_virus.767	U51746	9-220
Hepatitis_C_virus.770	AY545675	1-140
Hepatitis_C_virus.771	EU580022	27-195
Hepatitis_C_virus.772	AY376837	18-250
Hepatitis_C_virus.774	L34383	21-264
Hepatitis_C_virus.775	AF056007	9-237
Hepatitis_C_virus.776	EF571245	75-168
Hepatitis_C_virus_su.147	EU660387	4-240
Hepatitis_C_virus.781	AY673099	2-208
Hepatitis_C_virus_su.148	AM228889	18-250
Hepatitis_C_virus.784	DQ061301	4-229
Hepatitis_C_virus.787	EU588972	9-189
Hepatitis_C_virus.789	AM177572	25-181
Hepatitis_C_virus.791	L27900	3-221
Hepatitis_C_virus.792	AY311238	5-188
Hepatitis_C_virus.794	AY306437	5-188
Hepatitis_C_virus.799	DQ073347	25-268
Hepatitis_C_virus_su.151	AJ006322	11-250
Hepatitis_C_virus.802	EF115545	3-197
Hepatitis_C_virus.805	DQ164763	2-209
Hepatitis_C_virus.807	AY673092	2-128
Hepatitis_C_virus.813	EF115673	3-197
Hepatitis_C_virus.814	AY766612	3-229
Hepatitis_C_virus.815	AY766501	199-1
Hepatitis_C_virus.816	AJ438626	16-249
Hepatitis_C_virus.817	Z84280	18-250
Hepatitis_C_virus_su.152	EU256005	7-251
Hepatitis_C_virus.820	AM177518	1-139
Hepatitis_C_virus_su.153	Z77073	3-195
Hepatitis_C_virus_su.154	EU529681	2-239
Hepatitis_C_virus.821	EU678672	89-239
Hepatitis_C_virus_su.156	FJ205869	2-217
Hepatitis_C_virus.825	AF463486	38-178
Hepatitis_C_virus.826	EF173981	30-262
Hepatitis_C_virus.827	EU580014	15-219
Hepatitis_C_virus.829	AY145956	1-196
Hepatitis_C_virus_su.157	D45869	5-230
Hepatitis_C_virus.832	AF506656	2-209
Hepatitis_C_virus.833	D28825	1-85
Hepatitis_C_virus_su.159	AF207773	68-311
Hepatitis_C_virus_su.160	AB301751	2-120
Hepatitis_C_virus.839	AY344019	72-318
Hepatitis_C_virus.842	EU541289	80-323
Hepatitis_C_virus.845	EF174012	30-262
Hepatitis_C_virus.846	AY306382	5-188
Hepatitis_C_virus.849	EF115755	3-196
Hepatitis_C_virus.851	AF245282	3-183
Hepatitis_C_virus.852	L08152	2-178
Hepatitis_C_virus.855	AF021904	75-186
Hepatitis_C_virus.857	D31972	5-241
Hepatitis_C_virus_su.163	EU155309	2-238
Hepatitis_C_virus.864	AY003923	2-124
Hepatitis_C_virus.865	EF173948	30-262
Hepatitis_C_virus.868	AF134755	33-182
Hepatitis_C_virus_su.164	AB444577	1-213
Hepatitis_C_virus_su.165	AB306337	1-65
Hepatitis_C_virus.869	AM502600	33-275
Hepatitis_C_virus.872	EF115547	3-196
Hepatitis_C_virus_su.167	AM228870	18-248
Hepatitis_C_virus.876	EF173991	30-262
Hepatitis_C_virus.877	EF540346	4-199
Hepatitis_C_virus.878	DQ141562	3-182
Hepatitis_C_virus.883	EU541285	80-323
Hepatitis_C_virus.890	AF506652	5-212
Hepatitis_C_virus.893	U56544	24-155
Hepatitis_C_virus.895	AF245289	3-183
Hepatitis_C_virus.896	AY163824	1-100
Hepatitis_C_virus_su.174	AB301765	2-121
Hepatitis_C_virus.900	EF174007	30-262
Hepatitis_C_virus_ge.7	U81280	13-231
Hepatitis_C_virus.901	AY344036	10-164
Hepatitis_C_virus.902	AY921201	19-250
Hepatitis_C_virus.903	AF282636	2-124
Hepatitis_C_virus.904	L34381	21-264
Hepatitis_C_virus.905	EU588971	9-189
Hepatitis_C_virus.907	AY695436	5-241
Hepatitis_C_virus.908	EU678727	89-239
Hepatitis_C_virus.909	EF558889	5-189
Hepatitis_C_virus.911	AM177552	2-187
Hepatitis_C_virus_su.176	DQ835766	77-320
Hepatitis_C_virus.912	AF217308	16-248
Hepatitis_C_virus_su.177	D45873	5-230
Hepatitis_C_virus.915	AY146043	74-160
Hepatitis_C_virus.923	AY766599	3-219
Hepatitis_C_virus.926	AF520423	3-221
Hepatitis_C_virus.927	AM177570	32-171
Hepatitis_C_virus.928	AY921200	18-250
Hepatitis_C_virus.930	EU527905	5-231
Hepatitis_C_virus.933	EF473253	1-181
Hepatitis_C_virus.934	Z84249	18-250
Hepatitis_C_virus.935	U14770	89-239
Hepatitis_C_virus.936	X58944	1-190
Hepatitis_C_virus.939	AM502654	33-265
Hepatitis_C_virus.940	AF463489	38-178
Hepatitis_C_virus.942	EU362894	2-220
Hepatitis_C_virus.943	AF056630	9-237
Hepatitis_C_virus_su.179	EU255950	5-241
Hepatitis_C_virus.947	AM709663	18-220
Hepatitis_C_virus.948	EU580023	2-142
Hepatitis_C_virus.949	AM177525	1-139
Hepatitis_C_virus.950	EF173933	30-262
Hepatitis_C_virus_su.180	L29460	2-177
Hepatitis_C_virus_su.183	AB301754	2-120
Hepatitis_C_virus.954	DQ787670	5-223
Hepatitis_C_virus.957	AY145963	1-194
Hepatitis_C_virus_su.186	L38344	2-220
Hepatitis_C_virus.961	DQ249789	10-237
Hepatitis_C_virus.962	AY310024	5-188
Hepatitis_C_virus.963	AY188144	3-196
Hepatitis_C_virus.964	AY145957	3-205
Hepatitis_C_virus.965	EF115710	3-196
Hepatitis_C_virus.969	DQ777777	4-247
Hepatitis_C_virus_su.187	AM228887	18-247
Hepatitis_C_virus.971	AY902783	33-185
Hepatitis_C_virus_su.188	AB306366	2-145
Hepatitis_C_virus.972	EF407419	31-274
Hepatitis_C_virus.973	AY624974	6-222
Hepatitis_C_virus.974	AY003980	2-124
Hepatitis_C_virus.975	AF506624	1-204
Hepatitis_C_virus.977	Z84273	18-250
Hepatitis_C_virus.979	AM502638	33-275
Hepatitis_C_virus_su.189	AM228894	18-252
Hepatitis_C_virus.985	AF021891	75-186
Hepatitis_C_virus.986	EF473227	4-227
Hepatitis_C_virus.987	AY306613	5-188
Hepatitis_C_virus_SA.1	AF064490	3-228
Hepatitis_C_virus.988	DQ648502	1-167
Hepatitis_C_virus.989	D13994	11-244
Hepatitis_C_virus.992	AY766513	4-172
Hepatitis_C_virus.993	EF571226	10-211
Hepatitis_C_virus.994	AY003995	3-131
Hepatitis_C_virus_su.190	AB306350	2-142
Hepatitis_C_virus.996	EF560529	4-229
Hepatitis_C_virus_su.192	AB301763	1-140
Hepatitis_C_virus.1003	Z84256	18-250
Hepatitis_C_virus_su.193	AM228880	18-246
Hepatitis_C_virus.1007	EF173976	30-262
Hepatitis_C_virus.1009	M84848	21-264
Hepatitis_C_virus.1010	AY576556	58-301
Hepatitis_C_virus.1018	AY188111	3-195
Hepatitis_C_virus.1020	AF134750	33-181
Hepatitis_C_virus.1022	L27903	3-221
Hepatitis_C_virus_su.198	AJ006334	3-235
Hepatitis_C_virus.1024	AY306333	23-179
Hepatitis_C_virus.1025	AY145943	64-175
Hepatitis_C_virus.1026	EU580013	3-220
Hepatitis_C_virus.1030	AY306238	5-188
Hepatitis_C_virus.1033	AM269937	20-254
Hepatitis_C_virus_ge.10	L29625	2-222
Hepatitis_C_virus.1035	DQ648501	1-166
Hepatitis_C_virus.1036	AY306357	5-188
Hepatitis_C_virus.1037	EU392171	1-208
Hepatitis_C_virus.1038	AY624981	5-198
Hepatitis_C_virus_su.202	AM228877	18-249
Hepatitis_C_virus.1042	D12507	105-202
Hepatitis_C_virus.1045	DQ202322	174-33
Hepatitis_C_virus.1046	AY548690	5-197
Hepatitis_C_virus.1050	AY766673	4-236
Hepatitis_C_virus.1052	AM502649	33-265
Hepatitis_C_virus.1054	AY435124	63-295
Hepatitis_C_virus.1057	U05025	49-293
Hepatitis_C_virus.1059	EU527897	5-211
Hepatitis_C_virus_su.206	AB301812	1-88
Hepatitis_C_virus_su.207	EU155290	3-228
Hepatitis_C_virus_ge.11	AJ006331	5-230
Hepatitis_C_virus.1069	DQ141564	5-172
Hepatitis_C_virus.1070	AY311400	17-215
Hepatitis_C_virus.1071	X58943	1-197
Hepatitis_C_virus.1072	AY576579	58-301
Hepatitis_C_virus_su.210	AB301749	1-119
Hepatitis_C_virus.1073	AY344041	80-324
Hepatitis_C_virus.1074	D49746	81-324
Hepatitis_C_virus.1076	EU635520	37-286
Hepatitis_C_virus.1077	AM502658	33-265
Hepatitis_C_virus.1081	AJ438625	16-248
Hepatitis_C_virus.1082	EF115596	3-196
Hepatitis_C_virus.1086	AM502675	33-275
Hepatitis_C_virus.1087	DQ073353	25-268
Hepatitis_C_virus.1088	AM748808	24-267
Hepatitis_C_virus.1090	AY003997	1-124
Hepatitis_C_virus_su.213	AB301790	2-122
Hepatitis_C_virus_su.214	AM228867	18-244
Hepatitis_C_virus.1092	AY311148	5-188
Hepatitis_C_virus.1094	AY145982	2-222
Hepatitis_C_virus.1096	AY766524	2-233
Hepatitis_C_virus_su.218	DQ295833	68-313
Hepatitis_C_virus.1098	AY172638	11-254
Hepatitis_C_virus.1100	AY766539	8-235
Hepatitis_C_virus_su.220	AF356827	80-323
Hepatitis_C_virus.1101	AY145923	68-171
Hepatitis_C_virus.1102	AF217298	16-248
Hepatitis_C_virus.1104	EF115630	3-196
Hepatitis_C_virus.1106	AM177524	1-195
Hepatitis_C_virus.1111	EF115559	3-197
Hepatitis_C_virus.1112	D37848	77-320
Hepatitis_C_virus.1113	AF506659	3-216
Hepatitis_C_virus.1118	U51768	1-212
Hepatitis_C_virus.1119	AF041294	2-187
Hepatitis_C_virus.1121	D50466	78-321
Hepatitis_C_virus.1125	DQ073364	25-268
Hepatitis_C_virus.1126	AF134752	33-181
Hepatitis_C_virus.1129	AY003984	2-124
Hepatitis_C_virus_su.224	AB444578	1-212
Hepatitis_C_virus.1132	DQ164774	2-209
Hepatitis_C_virus.1134	AY707627	3-202
Hepatitis_C_virus.1137	AY145978	11-243
Hepatitis_C_virus.1139	EF571233	31-179
Hepatitis_C_virus.1142	EU580021	40-208
Hepatitis_C_virus.1144	AM709664	18-220
Hepatitis_C_virus.1146	AY145917	62-173
Hepatitis_C_virus_su.226	EU155319	1-201
Hepatitis_C_virus.1147	AY145970	2-223
Hepatitis_C_virus.1148	EF175789	3-183
Hepatitis_C_virus_su.227	AB444576	1-213
Hepatitis_C_virus.1150	D37844	77-320
Hepatitis_C_virus.1151	AY311179	5-188
Hepatitis_C_virus.1152	AY146015	66-169
Hepatitis_C_virus.1155	AY311296	5-188
Hepatitis_C_virus.1157	AY306296	23-178
Hepatitis_C_virus.1159	AY306489	5-188
Hepatitis_C_virus.1160	DQ155494	52-295
Hepatitis_C_virus.1162	DQ674704	21-254
Hepatitis_C_virus.1163	AY624978	4-213
Hepatitis_C_virus.1164	AY070191	2-209
Hepatitis_C_virus_su.231	EU256013	3-247
Hepatitis_C_virus.1167	EU164954	61-303
Hepatitis_C_virus.1175	U23749	2-220
Hepatitis_C_virus.1176	AY145939	3-199
Hepatitis_C_virus.1178	AY306680	5-188
Hepatitis_C_virus.1179	EF173941	30-262
Hepatitis_C_virus.1181	EF174008	37-262
Hepatitis_C_virus.1185	EF205214	3-183
Hepatitis_C_virus.1186	AY311229	5-188
Hepatitis_C_virus.1188	AY311139	5-188
Hepatitis_C_virus.1189	AM502704	33-275
Hepatitis_C_virus_su.234	AM228874	18-248
Hepatitis_C_virus.1190	AY306297	5-187
Hepatitis_C_virus_su.235	EU687194	7-250
Hepatitis_C_virus.1194	DQ482752	20-240
Hepatitis_C_virus.1195	AM502674	33-275
Hepatitis_C_virus_su.236	AJ006321	11-252
Hepatitis_C_virus_su.237	AY746460	79-322
Hepatitis_C_virus.1198	D14311	16-259
Hepatitis_C_virus.1199	AY766637	3-226
Hepatitis_C_virus.1200	AY190392	33-181
Hepatitis_C_virus.1201	FJ790793	78-321
Hepatitis_C_virus.1202	D28832	1-85
Hepatitis_C_virus.1203	EF175783	3-183
Hepatitis_C_virus.1204	AY673088	21-174
Hepatitis_C_virus.1206	AM502601	33-275
Hepatitis_C_virus.1207	AY003928	2-124
Hepatitis_C_virus.1208	EF115683	3-197
Hepatitis_C_virus.1210	AY070168	1-234
Hepatitis_C_virus.1213	Z84232	18-250
Hepatitis_C_virus_su.242	AB154194	68-311
Hepatitis_C_virus.1214	EF115757	3-197
Hepatitis_C_virus_su.244	AJ006313	1-169
Hepatitis_C_virus.1220	AY766525	5-237
Hepatitis_C_virus_su.245	AF165049	68-311
Hepatitis_C_virus.1221	DQ482785	20-241
Hepatitis_C_virus_su.247	AB306400	5-144
Hepatitis_C_virus.1225	AY188116	1-196
Hepatitis_C_virus.1226	AM502655	33-265
Hepatitis_C_virus.1227	L38331	2-220
Hepatitis_C_virus.1228	AF506676	32-173
Hepatitis_C_virus.1229	D31721	18-251
Hepatitis_C_virus.1230	AF463478	38-178
Hepatitis_C_virus.1232	AY306301	5-188
Hepatitis_C_virus.1233	AY311206	2-189
Hepatitis_C_virus.1235	AM177509	1-203
Hepatitis_C_virus.1236	AM177528	1-85
Hepatitis_C_virus.1237	AF217300	16-248
Hepatitis_C_virus.1240	EF571243	66-177
Hepatitis_C_virus.1242	AY673108	4-211
Hepatitis_C_virus.1244	EU588969	8-177
Hepatitis_C_virus.1245	AF511949	80-323
Hepatitis_C_virus_su.250	Z77079	3-197
Hepatitis_C_virus.1253	AY145916	2-222
Hepatitis_C_virus.1257	AF463482	38-178
Hepatitis_C_virus.1260	D10117	52-149
Hepatitis_C_virus.1261	AY576552	58-301
Hepatitis_C_virus.1262	AM502684	33-275
Hepatitis_C_virus.1263	EF407445	1-244
Hepatitis_C_virus.1264	AY434105	3-197
Hepatitis_C_virus.1265	AM502648	33-265
Hepatitis_C_virus.1269	AY306302	23-179
Hepatitis_C_virus.1270	M84851	21-264
Hepatitis_C_virus.1271	EU934902	37-279
Hepatitis_C_virus.1274	EF612774	2-214
Hepatitis_C_virus.1275	AJ621228	90-333
Hepatitis_C_virus.1276	DQ061373	4-229
Hepatitis_C_virus.1280	EF173957	30-262
Hepatitis_C_virus.1281	AF021892	75-186
Hepatitis_C_virus.1282	AY306433	5-188
Hepatitis_C_virus_su.259	EU155234	28-272
Hepatitis_C_virus.1287	AY766498	2-204
Hepatitis_C_virus.1289	AY766674	3-229
Hepatitis_C_virus.1290	AY188145	3-196
Hepatitis_C_virus_su.260	DQ418782	1-236
Hepatitis_C_virus.1291	AY306510	5-188
Hepatitis_C_virus.1294	EF407498	26-269
Hepatitis_C_virus.1296	AY311212	5-188
Hepatitis_C_virus.1299	D88469	78-324
Hepatitis_C_virus.1300	AY673085	3-210
Hepatitis_C_virus.1301	AY766489	1-169
Hepatitis_C_virus.1305	EU164935	1-236
Hepatitis_C_virus.1306	AB049091	5-241
Hepatitis_C_virus.1307	X58950	1-197
Hepatitis_C_virus.1310	AY766533	1-234
Hepatitis_C_virus.1311	AM177523	1-204
Hepatitis_C_virus_su.262	FJ024276	1-215
Hepatitis_C_virus.1312	AM502681	33-275
Hepatitis_C_virus.1313	DQ249794	10-237
Hepatitis_C_virus.1314	AF021888	75-186
Hepatitis_C_virus.1316	U52810	16-227
Hepatitis_C_virus.1317	AY766632	3-228
Hepatitis_C_virus_su.263	EU256025	2-219
Hepatitis_C_virus.1318	AF506626	3-221
Hepatitis_C_virus_su.264	EU155307	28-272
Hepatitis_C_virus.1319	EF174027	30-262
Hepatitis_C_virus.1320	DQ061334	4-229
Hepatitis_C_virus.1324	AY548668	5-196
Hepatitis_C_virus.1325	AY344025	79-322
Hepatitis_C_virus.1327	EF571235	9-210
Hepatitis_C_virus.1329	AY311155	5-188
Hepatitis_C_virus.1331	AY070178	2-209
Hepatitis_C_virus.1333	DQ141573	3-171
Hepatitis_C_virus_su.266	AM228883	18-249
Hepatitis_C_virus.1338	AY003946	2-124
Hepatitis_C_virus.1340	AY576566	58-301
Hepatitis_C_virus.1341	AF245283	3-183
Hepatitis_C_virus.1342	DQ674707	12-224
Hepatitis_C_virus.1346	FJ710119	23-132
Hepatitis_C_virus.1347	AY766559	2-218
Hepatitis_C_virus.1348	EF115699	3-197
Hepatitis_C_virus.1351	AY145965	11-243
Hepatitis_C_virus_su.270	AF165045	68-311
Hepatitis_C_virus.1353	U14783	32-240
Hepatitis_C_virus_su.271	AB306351	2-142
Hepatitis_C_virus.1354	Z84223	18-250
Hepatitis_C_virus.1355	AY548701	5-197
Hepatitis_C_virus_su.272	AB301735	1-143
Hepatitis_C_virus.1356	AY190419	33-182
Hepatitis_C_virus.1359	AY070211	2-209
Hepatitis_C_virus.1360	EU164959	2-233
Hepatitis_C_virus.1362	EU677253	1-147
Hepatitis_C_virus.1363	AF506695	28-169
Hepatitis_C_virus.1364	EF173934	30-262
Hepatitis_C_virus_su.276	EU155243	2-218
Hepatitis_C_virus.1367	Z84238	18-250
Hepatitis_C_virus.1372	DQ073369	25-268
Hepatitis_C_virus.1373	AY146018	75-161
Hepatitis_C_virus.1374	AM177569	25-181
Hepatitis_C_virus.1376	AY070183	2-209
Hepatitis_C_virus.1377	AY306473	5-188
Hepatitis_C_virus_su.277	EF032900	1-243
Hepatitis_C_virus.1380	AJ437148	9-239
Hepatitis_C_virus.1381	M84826	3-196
Hepatitis_C_virus.1383	DQ403150	59-149
Hepatitis_C_virus_su.278	EU255957	28-271
Hepatitis_C_virus.1384	AM177590	1-169
Hepatitis_C_virus.1386	EU635530	42-285
Hepatitis_C_virus.1387	U51754	12-223
Hepatitis_C_virus_su.279	EU155248	4-241
Hepatitis_C_virus.1388	U51779	12-223
Hepatitis_C_virus.1389	EU362895	5-241
Hepatitis_C_virus.1391	AY188140	2-196
Hepatitis_C_virus_su.280	AF054249	80-324
Hepatitis_C_virus.1395	AY310041	5-188
Hepatitis_C_virus_su.281	EU155314	2-194
Hepatitis_C_virus.1397	AF282637	2-124
Hepatitis_C_virus.1398	AY576573	58-301
Hepatitis_C_virus_su.282	FJ024275	2-215
Hepatitis_C_virus.1403	U51763	12-223
Hepatitis_C_virus.1404	Z36519	55-205
Hepatitis_C_virus.1407	DQ155474	52-298
Hepatitis_C_virus.1409	EF174006	30-271
Hepatitis_C_virus.1410	AM709665	18-220
Hepatitis_C_virus.1412	AY003994	3-131
Hepatitis_C_virus.1413	AF141981	4-195
Hepatitis_C_virus.1414	AY163822	19-254
Hepatitis_C_virus.1415	AF506669	1-236
Hepatitis_C_virus_su.283	EU660388	28-272
Hepatitis_C_virus.1416	EU392173	1-245
Hepatitis_C_virus.1417	DQ988073	5-241
Hepatitis_C_virus.1418	EF174028	30-262
Hepatitis_C_virus.1419	EU677254	1-147
Hepatitis_C_virus.1421	U51748	12-223
Hepatitis_C_virus.1423	L08150	2-178
Hepatitis_C_virus.1424	AY306395	5-188
Hepatitis_C_virus.1425	AF041267	2-187
Hepatitis_C_virus.1429	DQ345600	19-251
Hepatitis_C_virus.1432	AM177535	1-205
Hepatitis_C_virus.1434	AY070167	1-149
Hepatitis_C_virus.1435	AY707626	50-198
Hepatitis_C_virus.1436	DQ141572	3-171
Hepatitis_C_virus.1437	AY147803	28-165
Hepatitis_C_virus.1439	EF115606	3-196
Hepatitis_C_virus.1440	EU081390	40-283
Hepatitis_C_virus.1441	AY673103	6-212
Hepatitis_C_virus.1442	AF077231	18-250
Hepatitis_C_virus.1443	EF473249	1-178
Hepatitis_C_virus.1444	DQ777804	4-247
Hepatitis_C_virus.1445	AY766671	3-219
Hepatitis_C_virus.1446	AY766543	11-237
Hepatitis_C_virus.1447	AM502621	33-275
Hepatitis_C_virus_su.288	FJ518787	16-235
Hepatitis_C_virus.1448	AY147813	28-165
Hepatitis_C_virus.1451	EU362881	40-284
Hepatitis_C_virus.1453	U14769	32-239
Hepatitis_C_virus.1454	D10118	52-149
Hepatitis_C_virus.1456	DQ313457	18-250
Hepatitis_C_virus.1460	AM177510	1-205
Hepatitis_C_virus_su.289	EU155321	1-195
Hepatitis_C_virus.1462	L34393	21-264
Hepatitis_C_virus.1463	DQ482750	20-240
Hepatitis_C_virus.1464	AY624969	1-201
Hepatitis_C_virus.1466	AM177526	1-149
Hepatitis_C_virus.1471	EU081419	3-241
Hepatitis_C_virus.1473	DQ284960	42-274
Hepatitis_C_virus.1476	AF463466	38-178
Hepatitis_C_virus.1477	AY145931	3-199
Hepatitis_C_virus.1479	EF115628	3-197
Hepatitis_C_virus_su.292	EU256050	7-250
Hepatitis_C_virus_su.293	L38351	2-220
Hepatitis_C_virus.1480	AF506654	2-209
Hepatitis_C_virus.1481	AM502714	33-275
Hepatitis_C_virus_su.294	D45866	5-230
Hepatitis_C_virus.1484	Z84275	18-250
Hepatitis_C_virus.1485	AY766510	4-201
Hepatitis_C_virus_su.296	AB301842	8-73
Hepatitis_C_virus.1489	DQ988078	1-237
Hepatitis_C_virus.1493	AF506639	2-232
Hepatitis_C_virus.1496	AY754625	3-197
Hepatitis_C_virus.1499	EU580019	7-197
Hepatitis_C_virus.1500	DQ640354	52-295
Hepatitis_C_virus.1501	AY766594	4-239
Hepatitis_C_virus.1503	AY306311	5-188
Hepatitis_C_virus.1504	AM502641	33-275
Hepatitis_C_virus.1506	AY523465	1-141
Hepatitis_C_virus.1508	AY766693	3-219
Hepatitis_C_virus.1509	AY145961	68-165
Hepatitis_C_virus.1510	AY003922	2-124
Hepatitis_C_virus.1513	EU678737	90-240
Hepatitis_C_virus.1515	DJ012375	49-290
Hepatitis_C_virus.1516	AY190402	33-181
Hepatitis_C_virus.1517	EF115618	3-196
Hepatitis_C_virus.1521	AF217312	16-248
Hepatitis_C_virus.1524	AM502612	33-275
Hepatitis_C_virus.1528	EF473224	126-237
Hepatitis_C_virus.1529	AY707629	1-98
Hepatitis_C_virus.1530	AF009606	80-323
Hepatitis_C_virus.1532	AY548670	5-196
Hepatitis_C_virus.1533	AY545673	1-138
Hepatitis_C_virus.1534	X58949	1-197
Hepatitis_C_virus.1535	AY707637	4-221
Hepatitis_C_virus.1536	EF173940	29-262
Hepatitis_C_virus.1537	EU635541	42-285
Hepatitis_C_virus.1538	AY766492	1-202
Hepatitis_C_virus.1540	AY310070	5-188
Hepatitis_C_virus_su.308	AM228878	18-250
Hepatitis_C_virus.1541	AY306578	5-188
Hepatitis_C_virus.1542	AM408911	57-300
Hepatitis_C_virus_su.310	DQ516083	18-261
Hepatitis_C_virus.1544	EF560518	4-229
Hepatitis_C_virus_su.312	D45878	5-230
Hepatitis_C_virus.1547	DQ284930	42-274
Hepatitis_C_virus.1548	EF115555	3-196
Hepatitis_C_virus.1551	L08160	2-177
Hepatitis_C_virus.1552	AY306289	5-188
Hepatitis_C_virus.1555	EF115659	3-196
Hepatitis_C_virus_su.314	Z77081	3-197
Hepatitis_C_virus.1557	AY766662	4-220
Hepatitis_C_virus.1558	EF115698	3-196
Hepatitis_C_virus.1560	AM177566	1-187
Hepatitis_C_virus.1561	AF520425	3-220
Hepatitis_C_virus_su.317	AJ006336	3-236
Hepatitis_C_virus.1562	DQ155487	52-298
Hepatitis_C_virus.1563	Z84224	18-250
Hepatitis_C_virus.1566	AY003990	7-126
Hepatitis_C_virus.1569	AF141989	4-195
Hepatitis_C_virus.1570	EF173983	34-271
Hepatitis_C_virus.1574	EF173994	30-262
Hepatitis_C_virus.1575	L08136	2-177
Hepatitis_C_virus.1576	D10116	52-149
Hepatitis_C_virus.1577	X65924	50-293
Hepatitis_C_virus_su.319	D45872	5-230
Hepatitis_C_virus.1578	AF134758	33-181
Hepatitis_C_virus.1579	L38354	2-220
Hepatitis_C_virus.1583	DQ140289	34-277
Hepatitis_C_virus.1585	FJ411255	55-299
Hepatitis_C_virus.1586	AY766636	3-219
Hepatitis_C_virus_su.322	L38347	2-220
Hepatitis_C_virus_su.323	EU482871	3-232
Hepatitis_C_virus.1591	DQ856484	7-229
Hepatitis_C_virus.1593	DQ249792	10-237
Hepatitis_C_virus.1595	AY766478	113-8
Hepatitis_C_virus.1596	AY624958	5-212
Hepatitis_C_virus.1599	AM502625	33-275
Hepatitis_C_virus.1600	AF245285	3-183
Hepatitis_C_virus_su.326	EU155347	1-234
Hepatitis_C_virus.1602	AF142050	4-195
Hepatitis_C_virus.1603	DQ482796	20-240
Hepatitis_C_virus.1604	U56541	24-155
Hepatitis_C_virus.1605	AM748807	24-267
Hepatitis_C_virus.1606	AY545676	1-139
Hepatitis_C_virus.1610	X78866	2-193
Hepatitis_C_virus_su.328	EU155340	2-218
Hepatitis_C_virus.1614	EF173935	32-263
Hepatitis_C_virus_is.10	AB162874	5-145
Hepatitis_C_virus.1616	U38285	8-204
Hepatitis_C_virus.1617	AF142025	4-195
Hepatitis_C_virus.1619	AY673100	73-151
Hepatitis_C_virus.1621	DQ141566	3-182
Hepatitis_C_virus.1623	FJ710117	24-133
Hepatitis_C_virus.1624	AY306608	5-188
Hepatitis_C_virus.1626	AF134754	33-181
Hepatitis_C_virus.1628	AY311201	5-188
Hepatitis_C_virus.1629	AF041266	2-187
Hepatitis_C_virus.1632	AF506627	40-232
Hepatitis_C_virus_su.332	L38319	2-220
Hepatitis_C_virus.1634	L29581	4-229
Hepatitis_C_virus.1636	DQ073374	12-255
Hepatitis_C_virus.1637	AY003940	3-131
Hepatitis_C_virus.1640	DQ482742	20-240
Hepatitis_C_virus_su.333	AF055302	9-238
Hepatitis_C_virus.1641	EF173950	30-271
Hepatitis_C_virus.1645	AY310979	5-188
Hepatitis_C_virus.1649	AY624970	2-200
Hepatitis_C_virus_su.337	EU155291	1-242
Hepatitis_C_virus.1650	EF558865	66-177
Hepatitis_C_virus.1653	AY311048	22-178
Hepatitis_C_virus.1655	EF420127	52-296
Hepatitis_C_virus.1656	AF282646	13-79
Hepatitis_C_virus.1657	AY146036	68-165
Hepatitis_C_virus.1660	DQ249744	10-237
Hepatitis_C_virus.1662	EU362893	1-231
Hepatitis_C_virus.1664	AY146059	3-212
Hepatitis_C_virus_su.340	AM228872	18-248
Hepatitis_C_virus.1665	AF308578	8-178
Hepatitis_C_virus.1667	D13452	34-184
Hepatitis_C_virus_su.342	FJ024274	1-136
Hepatitis_C_virus_su.343	AB306341	1-66
Hepatitis_C_virus.1671	U23747	2-235
Hepatitis_C_virus.1673	AM709653	79-220
Hepatitis_C_virus.1674	AY702953	85-184
Hepatitis_C_virus.1675	X78862	2-193
Hepatitis_C_virus.1676	EU164955	4-206
Hepatitis_C_virus_is.11	AB162872	5-145
Hepatitis_C_virus.1677	AF142007	4-195
Hepatitis_C_virus.1678	AY145922	64-175
Hepatitis_C_virus.1680	AY587245	44-188
Hepatitis_C_virus.1682	AY624982	48-185
Hepatitis_C_virus.1684	AY311051	5-188
Hepatitis_C_virus.1685	AF506688	2-188
Hepatitis_C_virus.1687	DQ061357	4-230
Hepatitis_C_virus.1691	AY070212	2-209
Hepatitis_C_virus.1693	AF141985	4-195
Hepatitis_C_virus.1695	DQ061307	4-229
Hepatitis_C_virus_su.348	AB301738	1-143
Hepatitis_C_virus.1696	DQ155478	52-295
Hepatitis_C_virus.1697	D12509	105-202
Hepatitis_C_virus.1700	DQ640358	52-295
Hepatitis_C_virus.1702	AY766592	3-235
Hepatitis_C_virus.1705	EF174019	30-262
Hepatitis_C_virus.1708	AY311401	17-215
Hepatitis_C_virus.1709	AY145953	2-207
Hepatitis_C_virus.1710	AY673091	4-210
Hepatitis_C_virus.1711	AY145992	2-227
Hepatitis_C_virus.1715	U05024	49-293
Hepatitis_C_virus_su.352	EU155266	4-171
Hepatitis_C_virus.1720	EF115548	3-197
Hepatitis_C_virus.1733	EF564604	2-201
Hepatitis_C_virus.1734	AY766530	12-239
Hepatitis_C_virus.1736	EF407464	1-199
Hepatitis_C_virus.1738	AY894536	3-196
Hepatitis_C_virus.1739	EF115562	3-196
Hepatitis_C_virus.1740	AY306235	5-188
Hepatitis_C_virus.1741	L08146	2-177
Hepatitis_C_virus.1743	AF387732	3-211
Hepatitis_C_virus_su.357	L29461	2-177
Hepatitis_C_virus.1745	AY587251	44-188
Hepatitis_C_virus.1746	AF217302	16-248
Hepatitis_C_virus_su.359	AB301781	2-121
Hepatitis_C_virus_su.360	AF165057	70-311
Hepatitis_C_virus.1750	DQ077818	2-216
Hepatitis_C_virus.1751	AY190490	33-181
Hepatitis_C_virus.1752	EU370618	13-256
Hepatitis_C_virus_su.362	X91421	56-204
Hepatitis_C_virus_su.363	AB306391	2-142
Hepatitis_C_virus.1758	DQ155480	52-295
Hepatitis_C_virus.1761	EF558861	5-191
Hepatitis_C_virus.1763	AY311135	5-188
Hepatitis_C_virus_su.364	AB301729	2-120
Hepatitis_C_virus_su.365	EU155250	5-248
Hepatitis_C_virus_su.366	EF424626	77-321
Hepatitis_C_virus_su.369	D45868	5-230
Hepatitis_C_virus.1769	AY766503	3-171
Hepatitis_C_virus_su.371	AB154181	68-311
Hepatitis_C_virus.1773	EF115708	3-196
Hepatitis_C_virus.1779	EF115665	3-197
Hepatitis_C_virus.1780	D49757	79-322
Hepatitis_C_virus.1782	EU370593	13-256
Hepatitis_C_virus.1784	AY766482	197-2
Hepatitis_C_virus.1785	AY311141	5-188
Hepatitis_C_virus.1786	AM177531	1-139
Hepatitis_C_virus.1787	DQ345612	19-251
Hepatitis_C_virus.1788	Z84239	18-250
Hepatitis_C_virus.1792	EF558884	4-203
Hepatitis_C_virus_su.374	AB301818	1-143
Hepatitis_C_virus.1794	DQ155448	52-295
Hepatitis_C_virus.1795	D10113	52-149
Hepatitis_C_virus.1797	AY306620	5-188
Hepatitis_C_virus_su.375	AJ006315	2-161
Hepatitis_C_virus_su.376	EU155295	1-242
Hepatitis_C_virus_ge.13	U81284	13-213
Hepatitis_C_virus.1800	L27905	3-222
Hepatitis_C_virus.1801	U14774	32-239
Hepatitis_C_virus.1802	AY766601	3-235
Hepatitis_C_virus.1803	AY766508	13-181
Hepatitis_C_virus.1807	AM177555	3-189
Hepatitis_C_virus.1810	M86765	22-265
Hepatitis_C_virus.1811	AF041290	2-187
Hepatitis_C_virus.1813	AF142032	12-195
Hepatitis_C_virus_su.383	EU256069	12-230
Hepatitis_C_virus.1819	AY188166	3-196
Hepatitis_C_virus.1820	U51780	3-206
Hepatitis_C_virus_su.384	EU155276	1-242
Hepatitis_C_virus_su.385	Z77095	4-198
Hepatitis_C_virus.1821	EF173990	30-262
Hepatitis_C_virus.1823	AY003935	2-124
Hepatitis_C_virus_su.386	EU155293	1-188
Hepatitis_C_virus.1828	EU747799	32-239
Hepatitis_C_virus.1829	DQ417427	3-182
Hepatitis_C_virus.1830	DQ648498	1-167
Hepatitis_C_virus.1834	AY576554	58-301
Hepatitis_C_virus.1835	EF115646	3-196
Hepatitis_C_virus.1836	EF115709	3-196
Hepatitis_C_virus.1837	AY576564	58-301
Hepatitis_C_virus.1838	EF115758	3-196
Hepatitis_C_virus.1839	L34382	21-264
Hepatitis_C_virus.1845	Z84285	18-250
Hepatitis_C_virus.1846	AY306574	5-188
Hepatitis_C_virus.1850	AF506643	1-198
Hepatitis_C_virus.1851	AM502659	33-265
Hepatitis_C_virus.1852	AF021899	75-186
Hepatitis_C_virus.1853	AY766694	12-239
Hepatitis_C_virus.1854	AY624959	30-180
Hepatitis_C_virus.1855	AY921205	18-250
Hepatitis_C_virus.1857	AF217304	16-248
Hepatitis_C_virus.1858	AY306274	5-188
Hepatitis_C_virus.1859	AY190387	33-182
Hepatitis_C_virus.1861	AY576600	58-302
Hepatitis_C_virus.1862	U56527	24-155
Hepatitis_C_virus.1869	DQ284941	42-274
Hepatitis_C_virus.1871	AY766540	5-235
Hepatitis_C_virus_su.388	L29464	2-175
Hepatitis_C_virus.1872	AM177560	1-85
Hepatitis_C_virus_su.390	AM228891	20-251
Hepatitis_C_virus.1873	AF041299	2-187
Hepatitis_C_virus.1875	AM502626	33-275
Hepatitis_C_virus.1876	AY766485	1-203
Hepatitis_C_virus.1878	AY146038	62-173
Hepatitis_C_virus.1879	AY309987	5-188
Hepatitis_C_virus.1880	DQ640360	52-295
Hepatitis_C_virus_ge.14	AF034628	2-235
Hepatitis_C_virus.1881	U23748	7-232
Hepatitis_C_virus.1886	DQ164752	2-209
Hepatitis_C_virus.1888	AY766593	4-237
Hepatitis_C_virus.1890	AY306677	23-179
Hepatitis_C_virus.1891	EF173964	30-262
Hepatitis_C_virus.1894	AY004000	2-124
Hepatitis_C_virus.1895	L38341	2-220
Hepatitis_C_virus.1896	EF174005	30-271
Hepatitis_C_virus_su.395	AF207757	68-311
Hepatitis_C_virus.1898	AF158605	33-181
Hepatitis_C_virus.1900	EF173945	30-271
Hepatitis_C_virus.1905	L34369	21-264
Hepatitis_C_virus.1907	DQ284953	42-274
Hepatitis_C_virus.1908	AY190452	33-181
Hepatitis_C_virus.1909	AF134756	33-181
Hepatitis_C_virus.1912	D13449	34-185
Hepatitis_C_virus.1913	AM269929	18-222
Hepatitis_C_virus.1915	D28822	1-85
Hepatitis_C_virus.1917	AY146035	70-165
Hepatitis_C_virus.1918	AY707635	5-212
Hepatitis_C_virus.1919	EF115679	3-196
Hepatitis_C_virus.1922	AY190484	33-181
Hepatitis_C_virus.1926	AY548681	5-196
Hepatitis_C_virus.1927	AY311227	5-188
Hepatitis_C_virus.1928	AY145909	1-197
Hepatitis_C_virus.1929	AM502629	33-275
Hepatitis_C_virus.1930	EU580020	8-217
Hepatitis_C_virus.1931	EF173962	30-271
Hepatitis_C_virus.1936	AY163820	29-186
Hepatitis_C_virus.1938	AY306229	5-188
Hepatitis_C_virus.1939	EF473250	11-236
Hepatitis_C_virus.1940	DQ345608	19-251
Hepatitis_C_virus.1942	EF115563	3-196
Hepatitis_C_virus.1943	AM177512	6-213
Hepatitis_C_virus.1944	AM502643	33-275
Hepatitis_C_virus.1945	EF560519	4-229
Hepatitis_C_virus_ge.15	FJ518789	16-234
Hepatitis_C_virus.1947	EF571236	10-211
Hepatitis_C_virus.1948	AM502676	33-275
Hepatitis_C_virus.1951	EF115558	3-196
Hepatitis_C_virus.1952	AY766537	4-238
Hepatitis_C_virus.1954	EU678674	32-239
Hepatitis_C_virus.1958	DQ482741	20-240
Hepatitis_C_virus.1959	AY311217	5-188
Hepatitis_C_virus.1962	AY003921	2-124
Hepatitis_C_virus.1967	EF173987	30-262
Hepatitis_C_virus.1968	AY766610	4-223
Hepatitis_C_virus.1970	AM502683	33-275
Hepatitis_C_virus.1972	DQ073361	25-268
Hepatitis_C_virus.1973	AF506648	25-166
Hepatitis_C_virus.1977	U51760	12-223
Hepatitis_C_virus.1981	DQ061324	4-230
Hepatitis_C_virus.1983	EU360324	80-323
Hepatitis_C_virus.1985	AY306597	5-188
Hepatitis_C_virus_su.411	L29465	2-175
Hepatitis_C_virus.1986	EF115614	3-196
Hepatitis_C_virus.1988	AM502709	33-275
Hepatitis_C_virus.1989	X58947	1-197
Hepatitis_C_virus.1993	EF115677	3-197
Hepatitis_C_virus.1994	EF473225	4-227
Hepatitis_C_virus.1995	AY766602	3-235
Hepatitis_C_virus.1999	EF115682	3-196
Hepatitis_C_virus.2000	X78857	2-193
Hepatitis_C_virus.2001	AF282642	3-131
Hepatitis_C_virus.2002	DQ482778	16-233
Hepatitis_C_virus.2005	AY163825	1-101
Hepatitis_C_virus_su.413	AF057153	9-237
Hepatitis_C_virus_su.415	EU255945	1-242
Hepatitis_C_virus.2011	EF564608	11-210
Hepatitis_C_virus.2012	EF115732	3-196
Hepatitis_C_virus.2014	M84864	21-264
Hepatitis_C_virus.2015	DQ482751	20-240
Hepatitis_C_virus.2016	FJ710118	23-132
Hepatitis_C_virus_ge.16	AJ006327	1-226
Hepatitis_C_virus.2019	U56560	24-155
Hepatitis_C_virus_ge.17	S75838	10-148
Hepatitis_C_virus.2021	AY624968	2-223
Hepatitis_C_virus.2022	AY188094	3-196
Hepatitis_C_virus.2023	EF473247	2-209
Hepatitis_C_virus_su.419	AB306336	1-65
Hepatitis_C_virus.2025	L34379	21-264
Hepatitis_C_virus_su.421	AF057152	9-238
Hepatitis_C_virus.2027	AY306618	5-188
Hepatitis_C_virus.2033	AF282635	2-124
Hepatitis_C_virus.2035	DQ482757	19-240
Hepatitis_C_virus.2036	EU370642	13-256
Hepatitis_C_virus.2037	DQ640336	52-295
Hepatitis_C_virus.2043	AY673095	1-208
Hepatitis_C_virus.2044	AY707628	4-220
Hepatitis_C_virus_su.422	EU155308	23-271
Hepatitis_C_virus.2048	AY706995	3-196
Hepatitis_C_virus_su.423	AB492182	38-281
Hepatitis_C_virus.2049	EF115716	3-196
Hepatitis_C_virus.2051	AY766624	4-236
Hepatitis_C_virus.2052	AY311254	5-188
Hepatitis_C_virus.2053	AY894545	3-197
Hepatitis_C_virus.2054	M84825	3-196
Hepatitis_C_virus_su.424	FJ390395	2-210
Hepatitis_C_virus.2056	DQ061315	4-229
Hepatitis_C_virus.2058	AY766584	3-235
Hepatitis_C_virus.2059	AY306619	5-188
Hepatitis_C_virus.2061	DQ073359	25-268
Hepatitis_C_virus.2062	AY306384	5-188
Hepatitis_C_virus.2069	EF540353	1-199
Hepatitis_C_virus_su.427	AJ006330	4-234
Hepatitis_C_virus.2074	AY311094	5-188
Hepatitis_C_virus.2075	EF193879	12-255
Hepatitis_C_virus.2076	AY311220	5-188
Hepatitis_C_virus_su.430	AF057151	9-237
Hepatitis_C_virus.2080	DQ284962	42-274
Hepatitis_C_virus.2082	AF141984	4-195
Hepatitis_C_virus.2083	AY311207	5-188
Hepatitis_C_virus.2084	AY766518	3-235
Hepatitis_C_virus.2086	AY310112	5-188
Hepatitis_C_virus_su.431	AM910652	52-295
Hepatitis_C_virus.2092	AY766575	5-236
Hepatitis_C_virus.2094	AY766630	2-218
Hepatitis_C_virus.2098	DQ249796	10-237
Hepatitis_C_virus.2100	AY624980	4-211
Hepatitis_C_virus.2102	AY766680	4-230
Hepatitis_C_virus.2103	AJ621230	90-333
Hepatitis_C_virus.2104	AM502635	33-275
Hepatitis_C_virus.2106	M74249	2-238
Hepatitis_C_virus.2107	DQ856485	46-241
Hepatitis_C_virus_su.433	EU155214	6-249
Hepatitis_C_virus.2108	L08143	2-177
Hepatitis_C_virus.2110	AY707625	6-213
Hepatitis_C_virus.2111	EF115669	3-197
Hepatitis_C_virus.2112	DQ061346	4-229
Hepatitis_C_virus.2113	AF041277	2-187
Hepatitis_C_virus.2114	L34378	21-264
Hepatitis_C_virus.2117	AY003924	2-124
Hepatitis_C_virus.2118	FJ518791	18-231
Hepatitis_C_virus.2121	AM709669	18-220
Hepatitis_C_virus.2122	D10074	63-306
Hepatitis_C_virus_su.435	AM228886	20-244
Hepatitis_C_virus.2124	EU164939	1-234
Hepatitis_C_virus.2128	AM709657	18-220
Hepatitis_C_virus.2129	AY311300	5-188
Hepatitis_C_virus.2130	AY236365	1-225
Hepatitis_C_virus.2131	Z84276	18-250
Hepatitis_C_virus.2133	EF115714	3-196
Hepatitis_C_virus.2134	EF407480	27-270
Hepatitis_C_virus.2135	AJ291458	19-250
Hepatitis_C_virus.2136	AY311208	2-188
Hepatitis_C_virus.2138	EF173989	32-271
Hepatitis_C_virus_su.436	EU482865	2-229
Hepatitis_C_virus.2145	Z84254	18-250
Hepatitis_C_virus.2146	AY190443	33-181
Hepatitis_C_virus_su.439	Z77063	3-197
Hepatitis_C_virus.2150	AF021884	75-186
Hepatitis_C_virus.2151	AY306313	23-179
Hepatitis_C_virus.2152	AY190412	33-177
Hepatitis_C_virus.2153	DQ061310	1-202
Hepatitis_C_virus_su.441	AF208024	70-311
Hepatitis_C_virus.2158	DQ482759	20-240
Hepatitis_C_virus.2159	AF282643	2-124
Hepatitis_C_virus_su.443	EU155312	1-231
Hepatitis_C_virus.2164	AM177576	1-187
Hepatitis_C_virus.2165	AY766634	3-228
Hepatitis_C_virus.2166	AY766603	3-235
Hepatitis_C_virus.2167	AY188150	3-196
Hepatitis_C_virus.2168	AM177548	1-141
Hepatitis_C_virus.2171	U56523	24-155
Hepatitis_C_virus.2174	L08157	2-180
Hepatitis_C_virus.2176	EU081299	40-283
Hepatitis_C_virus.2179	AY344026	80-278
Hepatitis_C_virus.2181	Z84243	18-250
Hepatitis_C_virus_su.448	EU256106	1-241
Hepatitis_C_virus.2187	EF115726	3-196
Hepatitis_C_virus.2189	AF511948	80-323
Hepatitis_C_virus_su.450	AB301847	1-202
Hepatitis_C_virus.2197	AM177533	1-85
Hepatitis_C_virus.2200	AY766490	118-7
Hepatitis_C_virus.2203	AF021893	75-186
Hepatitis_C_virus.2206	DQ284958	42-274
Hepatitis_C_virus.2208	AF463460	39-178
Hepatitis_C_virus.2209	AJ621225	90-333
Hepatitis_C_virus.2211	AY576578	58-301
Hepatitis_C_virus.2213	EF115671	3-196
Hepatitis_C_virus_su.455	AB301773	2-121
Hepatitis_C_virus.2216	AY673104	1-196
Hepatitis_C_virus.2217	AY190407	33-182
Hepatitis_C_virus.2218	AY306308	5-188
Hepatitis_C_virus.2219	EF174018	31-271
Hepatitis_C_virus.2221	AY145993	1-208
Hepatitis_C_virus.2223	EU081388	40-283
Hepatitis_C_virus.2224	DQ077819	6-218
Hepatitis_C_virus.2225	AY624962	6-224
Hepatitis_C_virus.2226	DQ482748	20-240
Hepatitis_C_virus.2230	U23745	7-232
Hepatitis_C_virus_su.458	EU155215	2-218
Hepatitis_C_virus.2234	U56558	24-155
Hepatitis_C_virus.2235	U51770	12-223
Hepatitis_C_virus.2236	D37897	9-75
Hepatitis_C_virus.2237	EF173980	30-262
Hepatitis_C_virus.2240	AY766692	2-227
Hepatitis_C_virus.2246	U56532	24-155
Hepatitis_C_virus.2247	AY306555	1-188
Hepatitis_C_virus.2248	EU370594	8-255
Hepatitis_C_virus.2249	EF115605	3-196
Hepatitis_C_virus.2252	AY003926	2-124
Hepatitis_C_virus_su.460	AB306352	1-141
Hepatitis_C_virus.2257	AY766664	4-224
Hepatitis_C_virus_su.462	AF165062	68-311
Hepatitis_C_virus.2260	AM400876	18-250
Hepatitis_C_virus.2262	D10121	52-149
Hepatitis_C_virus_su.465	AB444581	1-212
Hepatitis_C_virus_su.466	AB301838	1-119
Hepatitis_C_virus.2264	AM502705	33-275
Hepatitis_C_virus.2266	U14784	32-239
Hepatitis_C_virus.2267	AF142045	4-196
Hepatitis_C_virus_su.467	AB492234	38-283
Hepatitis_C_virus_su.468	FJ024282	2-235
Hepatitis_C_virus.2269	AY576570	58-301
Hepatitis_C_virus.2270	L08141	2-177
Hepatitis_C_virus.2272	AY306398	5-188
Hepatitis_C_virus.2273	Z84283	18-250
Hepatitis_C_virus.2278	DQ777799	4-247
Hepatitis_C_virus.2279	AJ621216	85-329
Hepatitis_C_virus.2281	EF173997	35-262
Hepatitis_C_virus_su.469	AF057150	9-237
Hepatitis_C_virus.2291	AF041274	2-187
Hepatitis_C_virus.2293	EF558868	5-188
Hepatitis_C_virus.2294	D49749	78-321
Hepatitis_C_virus.2295	AF142043	4-195
Hepatitis_C_virus_su.471	EU256052	5-248
Hepatitis_C_virus.2299	AF463461	38-178
Hepatitis_C_virus_su.472	AM228871	18-248
Hepatitis_C_virus.2302	EF115670	3-197
Hepatitis_C_virus.2303	AY766547	4-236
Hepatitis_C_virus.2305	AF041281	2-187
Hepatitis_C_virus.2306	AM502630	33-275
Hepatitis_C_virus.2307	EF115663	3-196
Hepatitis_C_virus.2310	EF115564	3-196
Hepatitis_C_virus.2312	AY188117	3-196
Hepatitis_C_virus_su.474	EU155351	1-244
Hepatitis_C_virus.2314	AY163829	36-224
Hepatitis_C_virus.2315	AY766665	3-230
Hepatitis_C_virus.2317	EF174023	30-262
Hepatitis_C_virus.2319	DQ155477	52-295
Hepatitis_C_virus.2321	Z84281	18-249
Hepatitis_C_virus.2323	AY146031	43-154
Hepatitis_C_virus.2324	EU081392	31-277
Hepatitis_C_virus.2325	EU678740	89-239
Hepatitis_C_virus_su.478	Z77062	3-197
Hepatitis_C_virus.2327	AY145902	1-213
Hepatitis_C_virus.2328	DQ061326	4-230
Hepatitis_C_virus.2329	AM177516	2-148
Hepatitis_C_virus.2330	EF407431	3-221
Hepatitis_C_virus.2335	AF142006	4-195
Hepatitis_C_virus.2336	EF473223	126-237
Hepatitis_C_virus.2337	EF115635	3-196
Hepatitis_C_virus.2343	DQ073360	25-268
Hepatitis_C_virus.2344	AY438098	2-221
Hepatitis_C_virus.2346	EF173953	30-262
Hepatitis_C_virus.2347	AY190384	33-182
Hepatitis_C_virus.2349	D28830	1-85
Hepatitis_C_virus.2351	D16620	5-242
Hepatitis_C_virus_su.483	Z77087	3-197
Hepatitis_C_virus.2353	AM502636	33-275
Hepatitis_C_virus.2354	AY766627	3-225
Hepatitis_C_virus_su.484	EU255944	2-225
Hepatitis_C_virus.2356	AF158613	33-182
Hepatitis_C_virus_su.485	EU482846	7-250
Hepatitis_C_virus_su.486	EU260396	1-226
Hepatitis_C_virus.2362	X78864	2-193
Hepatitis_C_virus.2364	AY070181	1-191
Hepatitis_C_virus.2365	U38284	8-199
Hepatitis_C_virus.2366	AF506631	2-236
Hepatitis_C_virus.2367	DQ777798	4-247
Hepatitis_C_virus.2368	AF041270	2-187
Hepatitis_C_virus.2371	X59977	84-180
Hepatitis_C_virus.2373	DQ313455	18-250
Hepatitis_C_virus.2376	AY188124	3-196
Hepatitis_C_virus.2377	AY624975	59-206
Hepatitis_C_virus.2379	EF173956	30-271
Hepatitis_C_virus.2380	AY434136	3-196
Hepatitis_C_virus.2383	AY434109	3-197
Hepatitis_C_virus.2385	AY146027	51-162
Hepatitis_C_virus.2386	EF571239	2-201
Hepatitis_C_virus_su.491	AB301846	1-149
Hepatitis_C_virus.2389	EF560534	4-229
Hepatitis_C_virus.2390	EF407414	1-226
Hepatitis_C_virus.2392	AM177565	31-175
Hepatitis_C_virus.2393	AY145912	44-155
Hepatitis_C_virus.2394	EF473238	21-252
Hepatitis_C_virus.2396	EF558858	5-188
Hepatitis_C_virus.2397	Z84220	18-250
Hepatitis_C_virus_su.493	DQ835763	77-320
Hepatitis_C_virus.2400	AF271888	18-237
Hepatitis_C_virus.2403	AY766648	3-220
Hepatitis_C_virus.2404	U05023	49-292
Hepatitis_C_virus.2405	AY548669	5-196
Hepatitis_C_virus_ge.19	FJ518793	16-235
Hepatitis_C_virus.2408	AM502639	33-275
Hepatitis_C_virus.2409	EU081380	11-254
Hepatitis_C_virus.2410	AY306547	5-188
Hepatitis_C_virus_su.494	EU155380	3-228
Hepatitis_C_virus.2411	AY033767	35-278
Hepatitis_C_virus_su.495	AB301808	1-143
Hepatitis_C_virus.2413	EF174013	30-262
Hepatitis_C_virus.2414	AY766616	4-214
Hepatitis_C_virus.2415	EF115713	3-196
Hepatitis_C_virus_su.496	DQ480524	34-280
Hepatitis_C_virus.2419	EU081400	40-283
Hepatitis_C_virus.2421	DQ140283	34-277
Hepatitis_C_virus.2426	AF217295	16-248
Hepatitis_C_virus.2428	AY188155	3-196
Hepatitis_C_virus.2433	AY766695	1-151
Hepatitis_C_virus.2435	AF217301	16-248
Hepatitis_C_virus.2436	AY310025	5-188
Hepatitis_C_virus.2437	AM502691	33-275
Hepatitis_C_virus.2438	EF115603	3-196
Hepatitis_C_virus.2439	AY306536	5-188
Hepatitis_C_virus.2441	L08137	2-177
Hepatitis_C_virus.2444	AY548684	5-196
Hepatitis_C_virus_su.499	EU235740	4-183
Hepatitis_C_virus.2446	AF021900	75-186
Hepatitis_C_virus.2448	AM748805	24-267
Hepatitis_C_virus.2451	EF115719	3-199
Hepatitis_C_virus_su.500	EU255982	4-247
Hepatitis_C_virus.2453	EF173951	30-271
Hepatitis_C_virus_su.501	AF041329	1-199
Hepatitis_C_virus.2456	EF571238	49-197
Hepatitis_C_virus.2457	AY766596	3-235
Hepatitis_C_virus.2459	EF115702	3-197
Hepatitis_C_virus.2460	AY311332	5-188
Hepatitis_C_virus.2461	EF420128	52-295
Hepatitis_C_virus_su.502	L38345	2-220
Hepatitis_C_virus.2464	AY145925	74-162
Hepatitis_C_virus.2465	DQ345598	19-251
Hepatitis_C_virus.2469	AY145954	68-165
Hepatitis_C_virus.2478	AY146002	70-165
Hepatitis_C_virus.2479	X78856	2-193
Hepatitis_C_virus.2481	AY145966	2-232
Hepatitis_C_virus.2482	U51775	4-214
Hepatitis_C_virus.2483	U14766	32-239
Hepatitis_C_virus_su.507	AB301731	2-120
Hepatitis_C_virus.2485	AF463468	38-178
Hepatitis_C_virus.2486	EU677247	1-147
Hepatitis_C_virus_su.509	EU255994	2-233
Hepatitis_C_virus.2487	EF115549	3-196
Hepatitis_C_virus.2488	AF506647	40-238
Hepatitis_C_virus.2489	EF407416	25-268
Hepatitis_C_virus.2491	AY190377	33-181
Hepatitis_C_virus.2492	D31726	18-250
Hepatitis_C_virus.2493	AY766523	3-234
Hepatitis_C_virus.2494	AY033769	40-284
Hepatitis_C_virus_su.511	AB301766	3-226
Hepatitis_C_virus.2498	EU678698	32-239
Hepatitis_C_virus.2502	AY309980	5-188
Hepatitis_C_virus.2503	EU580018	16-219
Hepatitis_C_virus.2505	AF463462	38-177
Hepatitis_C_virus.2506	AM748804	24-267
Hepatitis_C_virus.2507	AJ621217	85-328
Hepatitis_C_virus.2510	EF115640	3-196
Hepatitis_C_virus.2511	AF217296	16-248
Hepatitis_C_virus_su.515	AF057155	9-236
Hepatitis_C_virus.2512	AY311058	5-188
Hepatitis_C_virus.2513	AY673111	6-215
Hepatitis_C_virus.2514	Z84266	18-249
Hepatitis_C_virus.2515	AY145928	62-173
Hepatitis_C_virus.2516	D37840	78-321
Hepatitis_C_virus.2520	DQ141563	3-172
Hepatitis_C_virus.2521	AM502628	33-275
Hepatitis_C_virus.2524	AM709667	18-220
Hepatitis_C_virus.2525	AY766598	3-235
Hepatitis_C_virus_su.516	EU256016	4-240
Hepatitis_C_virus.2532	EF115565	3-196
Hepatitis_C_virus_su.518	EU155265	7-243
Hepatitis_C_virus_ge.20	L29603	2-222
Hepatitis_C_virus.2540	AY145962	1-196
Hepatitis_C_virus_su.519	AB306374	1-67
Hepatitis_C_virus.2542	AY834219	70-306
Hepatitis_C_virus_su.520	AB306403	5-144
Hepatitis_C_virus.2543	EF560524	4-229
Hepatitis_C_virus.2544	AY766645	4-220
Hepatitis_C_virus.2546	EF028179	36-268
Hepatitis_C_virus.2547	AM709656	18-220
Hepatitis_C_virus.2549	EF115744	3-199
Hepatitis_C_virus.2550	EU541293	80-323
Hepatitis_C_virus.2551	AY145919	68-171
Hepatitis_C_virus.2552	AY145948	1-139
Hepatitis_C_virus.2555	EF115631	3-196
Hepatitis_C_virus.2556	DQ482756	19-239
Hepatitis_C_virus.2558	AJ437146	9-238
Hepatitis_C_virus.2559	AY231584	2-235
Hepatitis_C_virus.2562	AY003985	2-124
Hepatitis_C_virus.2564	AF282644	2-124
Hepatitis_C_virus.2566	M84828	21-265
Hepatitis_C_virus.2567	DQ061296	4-229
Hepatitis_C_virus.2569	DQ284937	42-274
Hepatitis_C_virus.2574	AF142048	4-195
Hepatitis_C_virus.2576	AY070176	2-209
Hepatitis_C_virus.2578	AY188093	3-196
Hepatitis_C_virus.2579	DQ155493	52-295
Hepatitis_C_virus.2580	AY188123	3-196
Hepatitis_C_virus.2581	AY766683	3-235
Hepatitis_C_virus.2586	EF115725	3-197
Hepatitis_C_virus.2588	U14776	32-239
Hepatitis_C_virus.2589	AY766587	4-227
Hepatitis_C_virus.2591	EU588974	10-179
Hepatitis_C_virus_su.535	EU155233	14-250
Hepatitis_C_virus.2592	AY766481	110-1
Hepatitis_C_virus.2593	EU635562	42-285
Hepatitis_C_virus.2595	AY766494	175-1
Hepatitis_C_virus.2596	AY766542	11-238
Hepatitis_C_virus.2599	AY310085	5-188
Hepatitis_C_virus.2602	D49756	81-324
Hepatitis_C_virus.2603	AM269925	18-250
Hepatitis_C_virus.2606	AF141988	4-195
Hepatitis_C_virus_su.537	AB306387	3-72
Hepatitis_C_virus_su.539	AM228866	18-247
Hepatitis_C_virus.2607	AF506663	1-205
Hepatitis_C_virus.2608	AY145950	1-142
Hepatitis_C_virus.2612	AY231591	2-235
Hepatitis_C_virus.2614	AY190388	33-181
Hepatitis_C_virus.2617	EU081385	40-283
Hepatitis_C_virus.2618	DQ988076	5-241
Hepatitis_C_virus.2622	AM177521	1-169
Hepatitis_C_virus.2623	AF463473	38-178
Hepatitis_C_virus.2626	AY311209	2-188
Hepatitis_C_virus.2627	AF463465	38-177
Hepatitis_C_virus.2628	AY306362	24-180
Hepatitis_C_virus.2629	AY766653	3-228
Hepatitis_C_virus.2630	AY306353	5-188
Hepatitis_C_virus.2631	AY311195	5-189
Hepatitis_C_virus.2632	EU081406	13-259
Hepatitis_C_virus.2633	X58945	8-192
Hepatitis_C_virus.2634	DQ856483	1-221
Hepatitis_C_virus.2642	AF142012	4-195
Hepatitis_C_virus.2645	AY306327	23-178
Hepatitis_C_virus.2646	AY766505	192-1
Hepatitis_C_virus.2647	AY766568	3-236
Hepatitis_C_virus.2648	D37838	78-321
Hepatitis_C_virus.2649	AY344037	7-162
Hepatitis_C_virus.2650	AY766649	3-228
Hepatitis_C_virus.2652	AY306307	5-188
Hepatitis_C_virus.2653	AY576602	58-301
Hepatitis_C_virus.2655	U23385	2-238
Hepatitis_C_virus.2656	AY652613	8-251
Hepatitis_C_virus_su.544	AF057149	9-240
Hepatitis_C_virus.2657	AJ438618	22-254
Hepatitis_C_virus.2658	EU081309	40-283
Hepatitis_C_virus.2660	AY434139	3-229
Hepatitis_C_virus.2661	AF506634	1-217
Hepatitis_C_virus_ge.21	U33432	16-227
Hepatitis_C_virus.2662	L08142	2-178
Hepatitis_C_virus.2664	AY311059	5-188
Hepatitis_C_virus_su.546	D45870	5-230
Hepatitis_C_virus_is.17	Y11604	18-261
Hepatitis_C_virus_su.548	AB301745	1-143
Hepatitis_C_virus.2668	AY766549	3-222
Hepatitis_C_virus_ge.22	L28058	18-250
Hepatitis_C_virus.2669	EF115690	3-196
Hepatitis_C_virus_su.549	EF032890	1-243
Hepatitis_C_virus.2671	L34364	21-264
Hepatitis_C_virus.2672	X58940	1-189
Hepatitis_C_virus.2674	AY523464	1-141
Hepatitis_C_virus.2675	AY004003	2-124
Hepatitis_C_virus.2677	AF282632	2-124
Hepatitis_C_virus.2680	EU677258	1-147
Hepatitis_C_virus_su.551	DQ278891	79-322
Hepatitis_C_virus.2681	DQ640352	52-295
Hepatitis_C_virus.2682	AY754610	3-196
Hepatitis_C_virus.2683	AY766574	3-238
Hepatitis_C_virus.2685	AY766579	3-235
Hepatitis_C_virus_su.555	EU155348	1-232
Hepatitis_C_virus.2689	AF506689	3-239
Hepatitis_C_virus_su.558	AB154203	68-311
Hepatitis_C_virus_su.559	EU155249	4-240
Hepatitis_C_virus.2691	AB008441	11-254
Hepatitis_C_virus.2692	AF142046	4-195
Hepatitis_C_virus_su.560	AB301782	1-165
Hepatitis_C_virus_su.561	AB306385	3-69
Hepatitis_C_virus.2699	AY754639	3-197
Hepatitis_C_virus.2700	AY003945	2-124
Hepatitis_C_virus.2702	U51774	12-223
Hepatitis_C_virus.2703	AY766629	2-218
Hepatitis_C_virus.2706	U56542	24-155
Hepatitis_C_virus_su.563	EU255967	3-228
Hepatitis_C_virus.2709	U51762	2-213
Hepatitis_C_virus.2711	AY576560	58-301
Hepatitis_C_virus.2713	AJ438628	16-248
Hepatitis_C_virus.2717	AM177583	6-175
Hepatitis_C_virus.2718	EF558863	5-188
Hepatitis_C_virus.2721	AY766595	5-221
Hepatitis_C_virus.2723	L27874	3-221
Hepatitis_C_virus.2725	AY311043	24-179
Hepatitis_C_virus_su.567	AB492202	38-282
Hepatitis_C_virus.2730	AF142049	4-195
Hepatitis_C_virus.2731	DQ164749	2-209
Hepatitis_C_virus.2735	AY624977	6-216
Hepatitis_C_virus.2739	AY311215	5-188
Hepatitis_C_virus.2743	AM709661	18-220
Hepatitis_C_virus.2747	AY190448	33-182
Hepatitis_C_virus.2748	AY310956	5-188
Hepatitis_C_virus.2749	AY766586	4-236
Hepatitis_C_virus.2750	EF028181	36-268
Hepatitis_C_virus.2751	EF174001	30-262
Hepatitis_C_virus.2754	AY766517	7-200
Hepatitis_C_virus.2755	EF115588	3-196
Hepatitis_C_virus_ge.23	X93321	2-179
Hepatitis_C_virus.2757	AY004009	2-124
Hepatitis_C_virus.2761	EU081396	40-283
Hepatitis_C_virus.2763	AY306406	5-189
Hepatitis_C_virus.2768	X78858	2-193
Hepatitis_C_virus.2770	AY311283	5-188
Hepatitis_C_virus_su.571	EU482882	15-233
Hepatitis_C_virus.2772	AY146063	64-171
Hepatitis_C_virus.2773	X59975	84-180
Hepatitis_C_virus_su.572	AB301752	2-121
Hepatitis_C_virus.2777	AM709662	18-220
Hepatitis_C_virus.2778	AY766687	4-236
Hepatitis_C_virus.2779	AY707630	61-209
Hepatitis_C_virus.2780	AM502688	33-275
Hepatitis_C_virus.2782	U51756	12-223
Hepatitis_C_virus.2785	AY306381	5-188
Hepatitis_C_virus_su.575	AB306371	3-70
Hepatitis_C_virus.2786	AY306293	5-188
Hepatitis_C_virus.2788	AY766656	4-229
Hepatitis_C_virus.2791	L08161	2-175
Hepatitis_C_virus.2792	AY145975	1-233
Hepatitis_C_virus.2794	AY766509	14-182
Hepatitis_C_virus.2795	AM502682	33-275
Hepatitis_C_virus.2796	AF142027	4-195
Hepatitis_C_virus.2798	AY146032	61-172
Hepatitis_C_virus_su.577	EU255927	1-244
Hepatitis_C_virus.2801	AF056006	9-237
Hepatitis_C_virus.2802	FJ025855	1-89
Hepatitis_C_virus.2809	AY070207	2-209
Hepatitis_C_virus.2813	AY921207	18-250
Hepatitis_C_virus_su.581	AM228888	18-250
Hepatitis_C_virus.2814	AY766661	3-219
Hepatitis_C_virus.2815	AY921198	18-253
Hepatitis_C_virus.2816	AY548674	5-196
Hepatitis_C_virus.2818	U23750	4-229
Hepatitis_C_virus.2819	AM502702	33-256
Hepatitis_C_virus.2821	AY306306	5-188
Hepatitis_C_virus.2822	X71405	4-247
Hepatitis_C_virus.2823	U51788	12-224
Hepatitis_C_virus.2824	EU370640	13-256
Hepatitis_C_virus.2826	AY309988	5-188
Hepatitis_C_virus.2828	AY766553	3-171
Hepatitis_C_virus_su.584	AB306379	3-72
Hepatitis_C_virus.2829	DQ787667	5-224
Hepatitis_C_virus_su.585	L29466	2-177
Hepatitis_C_virus.2830	AY766499	14-196
Hepatitis_C_virus.2831	AY576597	58-301
Hepatitis_C_virus.2833	DQ345611	19-251
Hepatitis_C_virus.2835	EF174010	32-271
Hepatitis_C_virus.2836	AY146044	69-170
Hepatitis_C_virus.2837	AY766635	2-218
Hepatitis_C_virus.2840	EU588975	15-182
Hepatitis_C_virus.2841	X78867	2-193
Hepatitis_C_virus.2843	AF282641	2-124
Hepatitis_C_virus.2847	EU635587	42-286
Hepatitis_C_virus_su.589	AB301828	2-120
Hepatitis_C_virus.2850	AY766679	3-219
Hepatitis_C_virus.2853	AF056627	9-237
Hepatitis_C_virus_su.590	L38350	2-220
Hepatitis_C_virus_su.591	AB301806	1-83
Hepatitis_C_virus.2855	AY190396	33-181
Hepatitis_C_virus.2856	AJ012831	19-253
Hepatitis_C_virus.2857	AY306298	5-188
Hepatitis_C_virus.2858	AF217299	16-248
Hepatitis_C_virus_su.592	DQ418789	2-243
Hepatitis_C_virus.2861	DQ482790	20-241
Hepatitis_C_virus.2867	AY766613	5-204
Hepatitis_C_virus_su.593	AY878652	47-290
Hepatitis_C_virus.2870	EU580012	10-227
Hepatitis_C_virus.2871	AY306491	5-188
Hepatitis_C_virus.2873	AJ621234	80-322
Hepatitis_C_virus_ge.25	U81282	1-148
Hepatitis_C_virus.2877	AY190489	33-181
Hepatitis_C_virus_su.596	AM228876	18-246
Hepatitis_C_virus.2883	EF173961	30-262
Hepatitis_C_virus_ge.26	L29608	2-222
Hepatitis_C_virus.2885	DQ787666	5-224
Hepatitis_C_virus_su.597	EU155285	8-231
Hepatitis_C_virus.2886	EF420126	52-296
Hepatitis_C_virus_ge.27	L29619	2-223
Hepatitis_C_virus_su.598	AB306368	1-66
Hepatitis_C_virus.2887	AY188158	3-196
Hepatitis_C_virus.2888	AM502597	33-275
Hepatitis_C_virus_su.599	EU255998	6-250
Hepatitis_C_virus.2889	AF041264	2-187
Hepatitis_C_virus_su.600	AB162860	5-145
Hepatitis_C_virus.2895	AY921196	18-253
Hepatitis_C_virus.2898	AY766557	3-236
Hepatitis_C_virus_su.602	AB492228	38-282
Hepatitis_C_virus.2899	Z84222	18-251
Hepatitis_C_virus.2904	EU164965	3-239
Hepatitis_C_virus_is.18	D84264	77-320
Hepatitis_C_virus.2909	AY003987	2-124
Hepatitis_C_virus.2911	AF134757	33-181
Hepatitis_C_virus.2912	D10077	80-323
Hepatitis_C_virus.2913	DQ430813	1-237
Hepatitis_C_virus.2915	EF115756	3-196
Hepatitis_C_virus.2916	DQ482763	19-239
Hepatitis_C_virus.2918	AY147802	28-165
Hepatitis_C_virus.2919	AY766554	6-240
Hepatitis_C_virus_is.19	AB030907	80-323
Hepatitis_C_virus.2924	AY902785	6-192
Hepatitis_C_virus.2925	EF558860	5-190
Hepatitis_C_virus_su.607	L38320	2-220
Hepatitis_C_virus_su.608	AB154187	68-311
Hepatitis_C_virus.2929	DQ284928	42-274
Hepatitis_C_virus.2931	Z84228	18-250
Hepatitis_C_virus.2933	AY311226	5-188
Hepatitis_C_virus.2934	EF407454	2-235
Hepatitis_C_virus.2936	AY310027	23-179
Hepatitis_C_virus.2937	AF041269	2-187
Hepatitis_C_virus.2941	AF245287	3-183
Hepatitis_C_virus.2942	DQ988077	5-242
Hepatitis_C_virus_su.610	EU569722	14-257
Hepatitis_C_virus_ge.28	U81278	13-230
Hepatitis_C_virus.2948	L34384	21-264
Hepatitis_C_virus_su.611	EU155240	4-241
Hepatitis_C_virus.2950	AY376832	18-250
Hepatitis_C_virus.2954	EF115644	3-196
Hepatitis_C_virus_su.614	EU255933	1-231
Hepatitis_C_virus.2956	AF506633	5-223
Hepatitis_C_virus.2957	AF054254	1-84
Hepatitis_C_virus.2959	DQ648503	1-166
Hepatitis_C_virus.2960	U56557	24-155
Hepatitis_C_virus.2961	EU164930	12-256
Hepatitis_C_virus.2962	DQ284949	42-274
Hepatitis_C_virus_su.617	EU482867	12-256
Hepatitis_C_virus_su.618	EU255999	1-236
Hepatitis_C_virus.2963	DQ777797	4-247
Hepatitis_C_virus.2966	DQ482743	20-240
Hepatitis_C_virus.2967	AF141982	4-195
Hepatitis_C_virus.2972	Z84282	18-250
Hepatitis_C_virus.2975	Z23076	18-229
Hepatitis_C_virus_su.619	AF057147	9-240
Hepatitis_C_virus_su.622	EU155378	1-140
Hepatitis_C_virus.2978	AY146052	58-208
Hepatitis_C_virus.2980	AM177511	1-203
Hepatitis_C_virus.2981	EF115742	3-196
Hepatitis_C_virus.2983	AY766511	5-199
Hepatitis_C_virus.2987	X58938	1-189
Hepatitis_C_virus.2989	AY190403	33-182
Hepatitis_C_virus.2991	EF115672	3-196
Hepatitis_C_virus.2992	AJ291456	19-252
Hepatitis_C_virus.2993	AY145994	1-233
Hepatitis_C_virus.2995	AY188171	3-196
Hepatitis_C_virus.2996	M84832	21-264
Hepatitis_C_virus.2998	EU527885	5-229
Hepatitis_C_virus_su.625	DQ418786	3-216
Hepatitis_C_virus.3000	AY766655	3-228
Hepatitis_C_virus.3002	AF245291	3-183
Hepatitis_C_virus_su.626	L38332	6-214
Hepatitis_C_virus.3003	AY673097	5-212
Hepatitis_C_virus.3005	EU635580	42-285
Hepatitis_C_virus.3006	AF041273	2-187
Hepatitis_C_virus_su.627	EU155271	3-245
Hepatitis_C_virus_su.628	AB301740	8-73
Hepatitis_C_virus.3013	AY306332	5-188
Hepatitis_C_virus_su.630	AM228879	18-248
Hepatitis_C_virus.3017	EU934907	37-281
Hepatitis_C_virus.3019	AJ621232	93-329
Hepatitis_C_virus.3022	L08158	2-180
Hepatitis_C_virus_JF.1	AB047639	79-322
Hepatitis_C_virus.3025	EF560547	4-229
Hepatitis_C_virus.3026	AY310056	5-188
Hepatitis_C_virus.3027	EU246939	52-295
Hepatitis_C_virus.3032	AY070169	1-234
Hepatitis_C_virus.3033	Z23075	18-229
Hepatitis_C_virus.3034	AF141983	4-195
Hepatitis_C_virus_su.632	AB301799	2-121
Hepatitis_C_virus.3037	AY434111	3-228
Hepatitis_C_virus.3039	AM177532	1-205
Hepatitis_C_virus.3040	AB047642	79-322
Hepatitis_C_virus.3041	AY190409	33-181
Hepatitis_C_virus.3042	AY344040	58-256
Hepatitis_C_virus.3043	AF041286	2-187
Hepatitis_C_virus_su.633	D45874	5-230
Hepatitis_C_virus_ge.30	AJ006326	97-236
Hepatitis_C_virus.3048	AY766590	3-229
Hepatitis_C_virus.3049	AY766570	3-238
Hepatitis_C_virus.3050	FJ710111	23-132
Hepatitis_C_virus.3052	AY766577	2-196
Hepatitis_C_virus_su.635	EU155332	28-271
Hepatitis_C_virus_su.636	AY862539	43-194
Hepatitis_C_virus.3059	EF571230	34-182
Hepatitis_C_virus.3061	AM177580	1-167
Hepatitis_C_virus.3062	AY587244	44-188
Hepatitis_C_virus.3063	AY766622	2-234
Hepatitis_C_virus.3064	U51759	10-221
Hepatitis_C_virus_su.638	AM228882	18-248
Hepatitis_C_virus.3067	AJ438620	22-254
Hepatitis_C_virus.3068	AF055303	9-240
Hepatitis_C_virus.3071	AY306259	5-188
Hepatitis_C_virus_su.639	EU256053	7-250
Hepatitis_C_virus.3075	EU334536	3-226
Hepatitis_C_virus.3077	AY188165	3-196
Hepatitis_C_virus.3082	AY766562	234-2
Hepatitis_C_virus.3083	AM502647	33-265
Hepatitis_C_virus_su.640	Z77071	3-197
Hepatitis_C_virus.3088	EF173936	29-262
Hepatitis_C_virus.3092	AF506664	1-234
Hepatitis_C_virus.3093	L34387	21-264
Hepatitis_C_virus.3095	AY766515	201-3
Hepatitis_C_virus.3097	AY188114	3-196
Hepatitis_C_virus.3099	AY310026	5-188
Hepatitis_C_virus.3100	AY306598	5-188
Hepatitis_C_virus_su.643	AB301788	1-123
Hepatitis_C_virus.3101	AY306605	5-188
Hepatitis_C_virus.3103	AY766676	3-234
Hepatitis_C_virus.3104	EF115685	3-196
Hepatitis_C_virus.3107	EU334535	3-226
Hepatitis_C_virus.3112	AY766604	3-235
Hepatitis_C_virus.3115	AY310099	5-188
Hepatitis_C_virus.3116	AY311247	5-188
Hepatitis_C_virus.3118	AY188154	3-196
Hepatitis_C_virus.3120	AY766493	115-3
Hepatitis_C_virus.3123	AY145920	5-219
Hepatitis_C_virus.3124	AY766496	7-195
Hepatitis_C_virus.3126	EF173946	30-271
Hepatitis_C_virus.3128	AF158609	33-181
Hepatitis_C_virus.3130	AY311329	5-188
Hepatitis_C_virus.3138	AY766536	4-236
Hepatitis_C_virus_su.648	EU255949	6-249
Hepatitis_C_virus.3141	DQ284931	42-274
Hepatitis_C_virus.3142	AM502652	33-265
Hepatitis_C_virus.3144	EF115572	3-196
Hepatitis_C_virus.3146	EF558890	5-199
Hepatitis_C_virus.3147	AM502680	33-275
Hepatitis_C_virus.3148	U23386	2-238
Hepatitis_C_virus.3151	EF115684	3-196
Hepatitis_C_virus_su.651	AF165050	70-311
Hepatitis_C_virus.3153	AY766488	1-169
Hepatitis_C_virus.3154	EF174025	30-262
Hepatitis_C_virus.3158	EF473237	21-253
Hepatitis_C_virus.3159	AF041303	2-187
Hepatitis_C_virus_su.652	AM228881	18-247
Hepatitis_C_virus.3161	EF407430	2-235
Hepatitis_C_virus.3163	AY172637	16-254
Hepatitis_C_virus_su.653	EU155268	2-218
Hepatitis_C_virus.3164	EU370588	13-256
Hepatitis_C_virus_ge.31	AJ007824	7-227
Hepatitis_C_virus_su.654	EU155350	1-204
Hepatitis_C_virus.3172	AF142035	4-195
Hepatitis_C_virus.3174	EF115717	3-199
Hepatitis_C_virus.3176	L29586	8-222
Hepatitis_C_virus.3177	DQ244141	3-240
Hepatitis_C_virus.3178	EF407411	4-229
Hepatitis_C_virus.3179	AF142044	4-195
Hepatitis_C_virus.3180	AM177545	1-140
Hepatitis_C_virus.3181	AY548683	5-196
Hepatitis_C_virus.3182	DQ640342	52-295
Hepatitis_C_virus.3183	DQ648496	1-167
Hepatitis_C_virus.3187	EF540349	4-199
Hepatitis_C_virus.3188	AM269935	18-250
Hepatitis_C_virus.3191	AY766555	3-236
Hepatitis_C_virus.3192	AY754631	3-197
Hepatitis_C_virus_ge.32	U81279	13-220
Hepatitis_C_virus.3193	D13448	43-286
Hepatitis_C_virus.3197	EF115554	3-197
Hepatitis_C_virus.3198	AY311080	5-188
Hepatitis_C_virus_su.660	AF169002	79-322
Hepatitis_C_virus.3200	DQ403155	47-143
Hepatitis_C_virus.3203	AY188141	3-196
Hepatitis_C_virus.3204	DQ249758	10-237
Hepatitis_C_virus.3205	AY306631	5-188
Hepatitis_C_virus.3206	AY766548	11-239
Hepatitis_C_virus_su.665	FJ518790	16-235
Hepatitis_C_virus.3209	AY003939	3-131
Hepatitis_C_virus.3211	AY306520	5-188
Hepatitis_C_virus_su.669	DQ835765	77-320
Hepatitis_C_virus.3216	AY548702	5-197
Hepatitis_C_virus.3217	AY766609	3-230
Hepatitis_C_virus.3218	EF193880	3-246
Hepatitis_C_virus.3219	AY310042	23-179
Hepatitis_C_virus.3220	AY902780	14-143
Hepatitis_C_virus.3221	AY306272	5-188
Hepatitis_C_virus.3222	EF558870	45-194
Hepatitis_C_virus.3228	AY766529	5-238
Hepatitis_C_virus_ge.33	X93317	2-172
Hepatitis_C_virus_su.671	AB162862	5-145
Hepatitis_C_virus.3231	AF463467	38-178
Hepatitis_C_virus_su.672	AB301741	1-64
Hepatitis_C_virus_su.674	AY862540	43-194
Hepatitis_C_virus.3241	AY145911	3-205
Hepatitis_C_virus.3242	AY766561	3-219
Hepatitis_C_virus.3246	U05021	49-292
Hepatitis_C_virus.3247	AY548671	5-196
Hepatitis_C_virus.3250	AF245286	3-183
Hepatitis_C_virus.3251	EF407421	1-226
Hepatitis_C_virus.3252	EF115594	3-196
Hepatitis_C_virus_su.677	D45876	5-230
Hepatitis_C_virus.3253	AY070182	2-209
Hepatitis_C_virus.3254	AY310999	5-189
Hepatitis_C_virus.3255	AY306321	5-189
Hepatitis_C_virus.3256	AF217314	16-248
Hepatitis_C_virus_su.678	EU239714	28-272
Hepatitis_C_virus.3263	EF459514	18-251
Hepatitis_C_virus.3264	AY147816	28-165
Hepatitis_C_virus.3265	EF115571	3-197
Hepatitis_C_virus.3272	AF021896	75-186
Hepatitis_C_virus.3273	AY548676	5-196
Hepatitis_C_virus.3276	AY311328	5-195
Hepatitis_C_virus.3277	AY306604	5-189
Hepatitis_C_virus.3279	AY145977	11-243
Hepatitis_C_virus.3280	DQ482753	20-240
Hepatitis_C_virus_su.679	FJ390394	1-233
Hepatitis_C_virus_su.680	AM228875	18-246
Hepatitis_C_virus_su.681	EU155323	1-234
Hepatitis_C_virus.3283	AJ438619	19-250
Hepatitis_C_virus.3284	AY576572	58-301
Hepatitis_C_virus.3285	DQ482758	20-240
Hepatitis_C_virus.3286	AY766544	11-239
Hepatitis_C_virus.3287	DQ155482	52-295
Hepatitis_C_virus.3288	L08138	2-175
Hepatitis_C_virus.3289	DQ061297	4-229
Hepatitis_C_virus.3294	DQ988074	5-241
Hepatitis_C_virus.3295	AY766677	1-226
Hepatitis_C_virus.3297	AY894551	3-196
Hepatitis_C_virus.3299	AY306534	26-182
Hepatitis_C_virus.3303	DQ460666	24-133
Hepatitis_C_virus.3304	AF041278	2-187
Hepatitis_C_virus.3305	AM502660	33-265
Hepatitis_C_virus.3306	EF115676	3-196
Hepatitis_C_virus.3307	D31723	18-250
Hepatitis_C_virus.3309	AY587259	44-188
Hepatitis_C_virus.3310	U63377	12-255
Hepatitis_C_virus.3311	AF055305	9-239
Hepatitis_C_virus.3312	AF142047	4-195
Hepatitis_C_virus.3314	AF041297	2-187
Hepatitis_C_virus.3316	EF115729	3-199
Hepatitis_C_virus.3318	EF473222	127-238
Hepatitis_C_virus.3319	EF115656	3-196
Hepatitis_C_virus.3322	EF173975	30-262
Hepatitis_C_virus.3325	AY766619	4-229
Hepatitis_C_virus_su.687	AM228885	18-248
Hepatitis_C_virus.3327	AY624965	4-215
Hepatitis_C_virus.3329	AY311286	5-188
Hepatitis_C_virus.3331	AY188146	3-196
Hepatitis_C_virus.3333	AM709660	18-220
Hepatitis_C_virus_su.689	EU255970	5-241
Hepatitis_C_virus.3336	EF571234	1-199
Hepatitis_C_virus_su.691	EU155213	7-252
Hepatitis_C_virus.3339	AY523466	1-140
Hepatitis_C_virus.3340	AY766578	4-236
Hepatitis_C_virus.3342	AY306488	5-188
Hepatitis_C_virus.3343	AY145959	1-208
Hepatitis_C_virus.3344	AY766558	3-235
Hepatitis_C_virus.3345	EU678689	32-239
Hepatitis_C_virus.3348	AB080299	80-323
Hepatitis_C_virus.3350	DQ284951	49-274
Hepatitis_C_virus_su.695	EU155247	3-247
Hepatitis_C_virus.3351	Z84209	18-250
Hepatitis_C_virus.3355	AY311303	5-188
Hepatitis_C_virus.3356	EF028186	36-148
Hepatitis_C_virus.3357	AJ438627	16-247
Hepatitis_C_virus.3360	AY344024	63-306
Hepatitis_C_virus.3363	AY766521	3-235
Hepatitis_C_virus.3365	S73404	2-121
Hepatitis_C_virus_su.697	EF424625	84-321
Hepatitis_C_virus.3371	Z84265	18-250
Hepatitis_C_virus.3373	AY576583	58-301
Hepatitis_C_virus.3375	AY146053	3-206
Hepatitis_C_virus.3376	AY311246	5-188
Hepatitis_C_virus.3377	EF571237	11-210
Hepatitis_C_virus.3380	EF173973	25-262
Hepatitis_C_virus.3381	AY766528	3-235
Hepatitis_C_virus_ge.34	L29598	40-191
Hepatitis_C_virus.3383	EU588970	10-179
Hepatitis_C_virus_su.702	EU155246	1-242
Hepatitis_C_virus.3386	AY766512	4-205
Hepatitis_C_virus.3387	AY766563	3-239
Hepatitis_C_virus.3389	AY146060	63-172
Hepatitis_C_virus.3391	AY306300	25-179
Hepatitis_C_virus_su.705	EF032885	1-244
Hepatitis_C_virus.3394	AY146041	69-170
Hepatitis_C_virus.3397	AF463483	38-178
Hepatitis_C_virus.3399	AM177571	1-187
Hepatitis_C_virus.3401	DQ141571	3-172
Hepatitis_C_virus_su.708	AB301803	1-122
Hepatitis_C_virus.3403	AY145929	73-165
Hepatitis_C_virus.3410	L27899	3-222
Hepatitis_C_virus.3411	AF308579	2-178
Hepatitis_C_virus.3412	DQ249793	10-237
Hepatitis_C_virus.3413	U56559	24-155
Hepatitis_C_virus.3415	D16616	5-241
Hepatitis_C_virus.3416	AY003927	2-124
Hepatitis_C_virus.3417	AF217307	16-248
Hepatitis_C_virus.3418	AJ438624	16-248
Hepatitis_C_virus.3419	AY576593	58-301
Hepatitis_C_virus.3421	M84829	21-265
Hepatitis_C_virus.3423	EU164931	1-137
Hepatitis_C_virus.3424	EU164941	4-240
Hepatitis_C_virus.3425	EF115600	3-196
Hepatitis_C_virus.3427	AF506690	35-162
Hepatitis_C_virus_su.713	EU482863	9-253
Hepatitis_C_virus.3429	D37841	78-324
Hepatitis_C_virus.3430	AF041311	2-187
Hepatitis_C_virus.3432	Z84287	18-250
[truncated: 1,097 more rows]

## Sheet: PV_IRES
Virus	accession No.	Site
Human_poliovirus_3.1	AF380624	6-120
Human_poliovirus_2.1	DQ792921	210-416
Human_poliovirus_3.2	L76406	393-645
Human_poliovirus_1.2	AY956405	407-521
Human_poliovirus_2.3	AJ783737	185-376
Human_poliovirus_1.5	AY017246	203-454
Human_poliovirus_1.8	AF405669	389-639
Human_poliovirus_1.12	AJ635236	165-351
Human_poliovirus_1.14	L76409	393-643
Human_poliovirus_2.6	AY177685	390-640
Human_poliovirus_2.7	AM292220	207-458
Human_poliovirus_1.18	AJ783775	224-302
Human_poliovirus_1.22	V01148	386-637
Human_poliovirus_2.8	AY238473	393-644
Human_poliovirus_1.23	EU794959	341-591
Human_poliovirus_1.24	AJ783721	205-413
Human_poliovirus_2.9	EU566938	389-640
Human_poliovirus_1.25	AB180071	389-639
Human_poliovirus_2.10	EF628439	187-381
Human_poliovirus_1_s.1	AJ634678	178-388
Human_poliovirus_1.27	AF380622	6-120
Human_poliovirus_1.28	AM774341	179-369
Human_poliovirus_2.12	EU566936	389-640
Human_poliovirus_1.31	EF628432	186-379
Human_poliovirus_3.8	AJ783787	152-361
Human_poliovirus_2.13	L76412	390-641
Human_poliovirus_1.33	AF518088	203-453
Human_poliovirus_2.14	AM084223	389-640
Human_poliovirus_3.10	AJ783771	178-395
Human_poliovirus_1.35	AJ783722	175-408
Human_poliovirus_1.36	AY056622	262-359
Human_poliovirus_2.15	AM040038	293-544
Human_poliovirus_3.13	DQ167414	1-137
Human_poliovirus_1.44	DQ411557	360-611
Human_poliovirus_2.19	AJ783720	207-402
Human_poliovirus_1.45	AB180070	389-639
Human_poliovirus_3.16	EU918372	188-411
Human_poliovirus_1.47	AF538842	389-639
Human_poliovirus_3.17	AM774342	179-368
Human_poliovirus_2.21	AY278551	389-640
Human_poliovirus_1.49	AY928383	389-639
Human_poliovirus_3.19	L76411	391-642
Human_poliovirus_1.51	AJ783728	177-377
Human_poliovirus_1.53	EU794963	341-591
Human_poliovirus_1.55	AY278553	392-643
Human_poliovirus_2.23	AF448782	393-644
Human_poliovirus_1.57	AY017235	203-454
Human_poliovirus_1.59	AY056701	199-450
Human_poliovirus_3.20	EF628429	187-380
Human_poliovirus_1.65	AY056671	262-361
Human_poliovirus_2.26	AJ783782	167-380
Human_poliovirus_1.66	AY056636	262-360
Human_poliovirus_1.67	EF682343	363-613
Human_poliovirus_1.68	AF380621	6-120
Human_poliovirus_2.27	EU566950	389-640
Human_poliovirus_1.71	AY184219	389-639
Human_poliovirus_1.73	AF538841	389-639
Human_poliovirus_1.75	AY560657	392-643
Human_poliovirus_1.76	AY056639	262-361
Human_poliovirus_1.77	EU794962	341-591
Human_poliovirus_1.79	L76402	393-643
Human_poliovirus_2.29	EU566940	389-640
Human_poliovirus_2.30	DQ792918	201-406
Human_poliovirus_1.85	EU794956	341-591
Human_poliovirus_3.22	X00596	394-644
Human_poliovirus_1.87	AF111982	391-642
Human_poliovirus_3.23	AJ277200	1-70
Human_poliovirus_1.88	DQ411556	359-610
Human_poliovirus_1_s.2	AY189178	1-86
Human_poliovirus_2.32	FJ492823	1-118
Human_poliovirus_1.89	DQ792910	208-412
Human_poliovirus_2.33	EU566934	389-640
Human_poliovirus_2.34	DQ792913	217-426
Human_poliovirus_1.90	AF462419	389-639
Human_poliovirus_1.91	D00254	17-100
Human_poliovirus_1.94	AY017244	203-454
Human_poliovirus_2.35	DQ792916	217-413
Human_poliovirus_2.36	L76404	392-643
Human_poliovirus_3.24	D00258	17-100
Human_poliovirus_1.97	AY017243	203-454
Human_poliovirus_1.100	AJ132960	390-640
Human_poliovirus_3.25	AJ783739	178-388
Human_poliovirus_2.37	FJ492826	1-118
Human_poliovirus_1.101	AY017234	203-454
Human_poliovirus_1.103	AJ132961	390-640
Human_poliovirus_3.29	L76410	391-642
Human_poliovirus_1.105	AJ783730	176-390
Human_poliovirus_3.31	D00256	11-100
Human_poliovirus_2.40	D00625	393-644
Human_poliovirus_3.32	D00263	17-100
Human_poliovirus_2.41	AJ783783	171-384
Human_poliovirus_1.112	AF065158	295-545
Human_poliovirus_1.113	AF462418	389-639
Human_poliovirus_1.114	EF682359	389-639
Human_poliovirus_2.42	AJ288062	207-458
Human_poliovirus_1.115	AF538840	389-639
Human_poliovirus_3.34	AJ635238	162-367
Human_poliovirus_3.35	L76405	393-644
Human_poliovirus_2.43	AM292219	207-458
Human_poliovirus_1.119	D00261	17-100
Human_poliovirus_3.37	X04468	392-643
Human_poliovirus_1.120	DQ792911	216-416
Human_poliovirus_3.39	AM774339	179-368
Human_poliovirus_1.123	D00260	17-100
Human_poliovirus_2.47	D00255	17-100
Poliovirus.1	AB205395	392-642
Human_poliovirus_2.48	AY948201	390-641
Human_poliovirus_1.125	AJ783776	177-388
Human_poliovirus_1.126	DQ411555	359-610
Human_poliovirus_1.128	AF518092	203-454
Human_poliovirus_2.49	AJ783733	174-422
Human_poliovirus_2.50	AM056050	207-458
Human_poliovirus_2.51	DQ792922	208-415
Human_poliovirus_2.52	AJ783736	186-383
Human_poliovirus_1.129	AY017236	203-454
Human_poliovirus_2.53	AM774327	178-368
Human_poliovirus_1.131	AY056670	262-361
Human_poliovirus_3.45	EF628426	187-380
Human_poliovirus_2.57	AJ783734	175-387
Human_poliovirus_3.47	AJ783770	101-309
Human_poliovirus_1.134	AY017239	203-454
Human_poliovirus_1.135	AY956407	407-521
Human_poliovirus_1.136	AY056685	262-361
Human_poliovirus_2.59	AJ295189	351-601
Human_poliovirus_2.60	FJ492824	1-118
Human_poliovirus_2.61	DQ890388	389-640
Human_poliovirus_1.137	AY017229	203-453
Human_poliovirus_1.138	AY928384	389-639
Human_poliovirus_2.63	DQ792914	215-412
Human_poliovirus_1.141	EU794964	341-591
Human_poliovirus_3.50	D00262	17-100
Human_poliovirus_2.64	DQ792915	209-414
Human_poliovirus_3.52	L76394	391-643
Human_poliovirus_2.65	AJ544513	389-640
Human_poliovirus_2.66	AM040036	293-544
Human_poliovirus_1.142	AY056630	262-360
Human_poliovirus_1.144	AF518087	203-453
Human_poliovirus_1.145	AF518096	203-454
Human_poliovirus_3.54	AJ783774	111-315
Human_poliovirus_3.55	L76408	391-642
Human_poliovirus_3.56	EF628424	187-380
Human_poliovirus_2.67	AF261763	1-66
Human_poliovirus_3.57	D00259	17-100
Human_poliovirus_3.59	AJ783772	175-381
Human_poliovirus_3.60	L76407	391-643
Human_poliovirus_1.153	AM774340	179-369
Human_poliovirus_1.154	AJ783777	1-122
Human_poliovirus_3.61	AJ277195	1-70
Human_poliovirus_2.69	EU566949	389-640
Human_poliovirus_1.158	EF456706	342-592
Human_poliovirus_1.159	AF518097	203-454
Human_poliovirus_2.71	FJ492825	1-118
Human_poliovirus_2.73	AF448783	395-646
Human_poliovirus_1.162	AF111984	391-642
Human_poliovirus_1.165	AY056702	199-451
Human_poliovirus_1_s.3	AY189177	1-86
Human_poliovirus_2.75	EF628433	187-381
Human_poliovirus_1.167	AY056646	262-361
Human_poliovirus_2.76	AM158275	194-445
Human_poliovirus_3.64	AJ293918	392-644
Human_poliovirus_2.77	DQ890386	391-642
Human_poliovirus_1.169	DQ411558	360-611
Human_poliovirus_2.78	AM056049	207-458
Human_poliovirus_2.79	DQ792920	214-408
Human_poliovirus_2.80	L76403	394-645
Human_poliovirus_1.171	AY928387	389-639
Human_poliovirus_1.173	AF518091	203-454
Human_poliovirus_1.175	AY056678	262-362
Human_poliovirus_2.83	AF380623	7-121
Human_poliovirus_2.84	AM040039	293-544
Human_poliovirus_2.85	AM292221	207-458
Human_poliovirus_3.66	S66302	1-72
Human_poliovirus_1.176	AY017232	203-454
Human_poliovirus_1.177	AY017231	203-454
Human_poliovirus_2.86	DQ792917	208-416
Human_poliovirus_1.179	AF111981	391-642
Human_poliovirus_1.180	AF518094	203-454
Human_poliovirus_1.181	AY017230	203-454
Human_poliovirus_3.67	EF628421	187-380
Human_poliovirus_2.88	DQ890387	389-640
Human_poliovirus_1.184	AF111953	391-642
Human_poliovirus_1.186	AJ783724	204-404
Human_poliovirus_1.187	AY017237	203-454
Human_poliovirus_2.89	EU566941	389-640
Human_poliovirus_1.188	AF538843	389-639
Human_poliovirus_3.69	L76413	391-642
Human_poliovirus_1.189	AY056620	261-359
Human_poliovirus_3.70	EF628425	187-380
Human_poliovirus_2.91	EU004575	216-461
Human_poliovirus_1.193	AF111966	391-642
Human_poliovirus_1.194	AF405666	389-639
Human_poliovirus_1.196	DQ411561	360-611
Human_poliovirus_3.72	AY184221	392-642
Human_poliovirus_2.93	EU566939	389-640
Human_poliovirus_1.200	DQ792912	208-412
Human_poliovirus_2.94	EF628440	187-381
Human_poliovirus_2.95	L76393	393-644
Human_poliovirus_2.96	FJ492827	1-118
Human_poliovirus_1.203	EF682344	363-613
Human_poliovirus_1.204	DQ411562	360-611
Human_poliovirus_1.205	AF405682	389-639
Human_poliovirus_1.206	EF682346	363-613
Human_poliovirus_3.74	AJ783738	178-384
Human_poliovirus_2.97	EU566942	389-640
Human_poliovirus_1.209	EU794960	341-591
Human_poliovirus_1.210	AJ783778	193-382
Human_poliovirus_1.211	AJ783725	192-400
Human_poliovirus_3.75	EU684056	392-642
Human_poliovirus_1.212	AJ783726	164-414
Human_poliovirus_1.213	DQ411554	359-609
Human_poliovirus_2.98	FJ517648	369-620
Human_poliovirus_1.214	D00257	11-100
Human_poliovirus_3.76	AY421739	375-626
