# Supplementary material for: Viral IRES Prediction System - a Web Server for Prediction of the IRES Secondary Structure In Silico
Source: PLoS One. 2013 Nov 5;8(11):e79288. doi: 10.1371/journal.pone.0079288 (PMC3818432; doi:10.1371/journal.pone.0079288)
Supplement: Table S2 — The cross comparison of the performance of four IRES group with each other. The standard IRES elements were examined and compared with different IRES groups by VIPS. (XLS) [file pone.0079288.s004.xls]

## Sheet: Table S2
	Compare to Group 1 standard IRES elements				Compare to Group 2 standard IRES elements				Compare to Group 3 standard IRES elements				compare to Group 4 standard IRES element
	Mean	SD	False positive	False negative	Mean	SD	False positive	False negative	Mean	SD	False positive	False negative	Mean	SD	False positive	False negative	P (ANOVA)
Group 1 IRES element (Cripavirus IRESs)	1.9	0.29	-	0.125	1.49	0.05	0	-	1.42	0.04	0	-	1.43	0.02	0	-	0.05
Group 1 negative control (CrPVcomplete genome)	1.29	0.18	0.0294	-	1.3	0.13	0	-	1.29	0.12	0	-	1.25	0.12	0	-	0.15
Group 2 IRES element (HCV IRESs)	1.44	0.06	0	-	2.42	0.62	-	0.1948	1.5	0.07	0	-	1.42	0.05	0.0013	-	0.03
Group 2 negative control (HCV genes)	1.48	0.06	0.0024	-	1.53	0.07	0	-	1.52	0.08	0	-	1.47	0.07	0.0169	-	0.21
Group 3 IRES element (EMCV IRESs)	1.46	0.05	0	-	1.6	0.07	0	-	2.05	0.34	-	0.3529	1.43	0.02	0	-	<0.001
Group 3 negative control (EMCV genes)	1.49	0.04	0	-	1.53	0.05	0	-	1.53	0.07	0	-	1.46	0.05	0	-	0.12
Group 4 IRES element (PV IRESs)	1.46	0.08	0	-	1.49	0.07	0	-	1.5	0.09	0	-	1.68	0.25	-	0.4366	<0.001
Group 4 negative control (PV genes)	1.53	0.05	0.0211	-	1.56	0.05	0	-	1.58	0.06	0	-	1.49	0.05	0.0115	-	0.05
Group 1 standard IRES element		Cripavirus IRES
Group 2 standard IRES element		HCV IRES
Group 3 standard IRES element		EMCV IRES
Group 4 standard IRES element		PV IRES
