# Supplementary material for: Viral IRES Prediction System - a Web Server for Prediction of the IRES Secondary Structure In Silico
Source: PLoS One. 2013 Nov 5;8(11):e79288. doi: 10.1371/journal.pone.0079288 (PMC3818432; doi:10.1371/journal.pone.0079288)
Supplement: Table S3 — The Zinc finger genes from those IRES group 1 and 4 candidates. Using VIPS, the listed Zinc finger genes from IRES groups 1 and 4 candidates were searched in UTR database. (XLS) [file pone.0079288.s005.xls]

## Sheet: The Zinc finger genes from thos
Accession No	IRES Group	Position	R value	pseudoknot structure	Description
NM_014682	CrPV	402-584	1.663	Y	5'UTR in Homo sapiens suppression of tumorigenicity 18 (breast carcinoma) (zinc finger protein) (ST18), mRNA.
NM_014682	CrPV	517-717	1.62357	Y	5'UTR in Homo sapiens suppression of tumorigenicity 18 (breast carcinoma) (zinc finger protein) (ST18), mRNA.
NM_024687	CrPV	116-318	1.65609	Y	5'UTR in Homo sapiens zinc finger, B-box domain containing (ZBBX), mRNA.
NM_024687	CrPV	238-440	1.65609	Y	5'UTR in Homo sapiens zinc finger, B-box domain containing (ZBBX), mRNA.
NM_024699	PV	452-684	1.60552	Y	5'UTR in Homo sapiens zinc finger, AN1-type domain 1 (ZFAND1), mRNA.
NM_024699	PV	524-756	1.60552	Y	5'UTR in Homo sapiens zinc finger, AN1-type domain 1 (ZFAND1), mRNA.
NM_024699	PV	203-435	1.60552	Y	5'UTR in Homo sapiens zinc finger, AN1-type domain 1 (ZFAND1), mRNA.
NM_019006	CrPV	126-308	1.67928	Y	5'UTR in Homo sapiens zinc finger, AN1-type domain 6 (ZFAND6), mRNA.
NM_019006	CrPV	237-419	1.67928	Y	5'UTR in Homo sapiens zinc finger, AN1-type domain 6 (ZFAND6), mRNA.
NM_019006	CrPV	34-215	1.69763	Y	5'UTR in Homo sapiens zinc finger, AN1-type domain 6 (ZFAND6), mRNA.
NM_019006	CrPV	70-255	1.66372	Y	5'UTR in Homo sapiens zinc finger, AN1-type domain 6 (ZFAND6), mRNA.
NM_019006	CrPV	73-264	1.61204	Y	5'UTR in Homo sapiens zinc finger, AN1-type domain 6 (ZFAND6), mRNA.
NM_019006	CrPV	72-252	1.67325	Y	5'UTR in Homo sapiens zinc finger, AN1-type domain 6 (ZFAND6), mRNA.
NM_021964	CrPV	388-591	1.61905	N	5'UTR in Homo sapiens zinc finger protein 148 (ZNF148), mRNA.
NM_006299	CrPV	6-161	1.65779	N	5'UTR in Homo sapiens zinc finger protein 193 (ZNF193), mRNA.
NM_203282	PV	114-335	1.58897	N	5'UTR in Homo sapiens zinc finger protein 254 (ZNF254), mRNA.
NM_203282	PV	114-330	1.6079	N	5'UTR in Homo sapiens zinc finger protein 254 (ZNF254), mRNA.
NM_181845	CrPV	140-268	1.6124	Y	5'UTR in Homo sapiens zinc finger protein 283 (ZNF283), mRNA.
NM_181845	CrPV	169-297	1.6124	Y	5'UTR in Homo sapiens zinc finger protein 283 (ZNF283), mRNA.
NM_020781	CrPV	675-841	1.66543	Y	5'UTR in Homo sapiens zinc finger protein 398 (ZNF398), transcript variant 2, mRNA.
NM_020781	CrPV	448-614	1.66543	Y	5'UTR in Homo sapiens zinc finger protein 398 (ZNF398), transcript variant 2, mRNA.
NM_014650	PV	64-260	1.60229	N	5'UTR in Homo sapiens zinc finger protein 432 (ZNF432), mRNA.
NM_001077195	CrPV	411-559	1.61049	N	5'UTR in Homo sapiens zinc finger protein 436 (ZNF436), transcript variant 1, mRNA.
NM_014480	PV	33-251	1.6338	N	5'UTR in Homo sapiens zinc finger protein 544 (ZNF544), mRNA.
NM_014480	PV	143-361	1.6338	N	5'UTR in Homo sapiens zinc finger protein 544 (ZNF544), mRNA.
NM_014480	PV	143-361	1.6338	N	5'UTR in Homo sapiens zinc finger protein 544 (ZNF544), mRNA.
NM_014480	PV	143-361	1.6338	N	5'UTR in Homo sapiens zinc finger protein 544 (ZNF544), mRNA.
NM_198539	CrPV	245-444	1.67719	Y	5'UTR in Homo sapiens zinc finger protein 568 (ZNF568), mRNA.
NM_173530	PV	145-374	1.58816	N	5'UTR in Homo sapiens zinc finger protein 610 (ZNF610), mRNA.
NM_173530	PV	289-518	1.58816	N	5'UTR in Homo sapiens zinc finger protein 610 (ZNF610), mRNA.
NM_173530	PV	96-325	1.58816	N	5'UTR in Homo sapiens zinc finger protein 610 (ZNF610), mRNA.
NM_173530	PV	151-380	1.58816	N	5'UTR in Homo sapiens zinc finger protein 610 (ZNF610), mRNA.
NM_152437	CrPV	779-924	1.64244	N	5'UTR in Homo sapiens zinc finger protein 664 (ZNF664), mRNA.
NM_152437	CrPV	831-976	1.64244	N	5'UTR in Homo sapiens zinc finger protein 664 (ZNF664), mRNA.
NM_152437	CrPV	828-973	1.64244	N	5'UTR in Homo sapiens zinc finger protein 664 (ZNF664), mRNA.
NM_152437	CrPV	766-911	1.64244	N	5'UTR in Homo sapiens zinc finger protein 664 (ZNF664), mRNA.
NM_152437	CrPV	784-929	1.64244	N	5'UTR in Homo sapiens zinc finger protein 664 (ZNF664), mRNA.
NM_152437	CrPV	735-880	1.64244	N	5'UTR in Homo sapiens zinc finger protein 664 (ZNF664), mRNA.
NM_152437	CrPV	651-796	1.64244	N	5'UTR in Homo sapiens zinc finger protein 664 (ZNF664), mRNA.
NM_015911	CrPV	225-408	1.61525	N	5'UTR in Homo sapiens zinc finger protein 691 (ZNF691), mRNA.
NM_176814	CrPV	227-405	1.67857	N	5'UTR in Homo sapiens zinc finger protein 800 (ZNF800), mRNA.
NM_017580	PV	84-308	1.66331	N	5'UTR in Homo sapiens zinc finger, RAN-binding domain containing 1 (ZRANB1), mRNA.
NM_145062	PV	497-743	1.60106	Y	5'UTR in Homo sapiens zinc finger with UFM1-specific peptidase domain (ZUFSP), mRNA.
