# Supplementary material for: Viral IRES Prediction System - a Web Server for Prediction of the IRES Secondary Structure In Silico
Source: PLoS One. 2013 Nov 5;8(11):e79288. doi: 10.1371/journal.pone.0079288 (PMC3818432; doi:10.1371/journal.pone.0079288)
Supplement: Table S4 — The potential IRES elements from selected 500 viral genomes analyzed by VIPS. The random selected 500 viral genome sequences were analyzed using VIPS. The excel table showed the pseudoknot structure and R scores of each IRES group around candidate regions of viral genomes after prediction by VIPS. (XLS) [file pone.0079288.s006.xls]

## Sheet: Sheet1
AC	Site	Presudoknot	Compare to PV	Compare to EMCV	Compare to HCV	Compare to CrPV	Description
NC_000903	3484--3713	N	1.64993	1.61919	1.40788	1.24775	Snakehead rhabdovirus
NC_000903	5806--6023	N	1.363	1.71522	1.56909	1.29988	Snakehead rhabdovirus
NC_000903	10301--10510	N	1.3516	1.7074	1.45407	1.2944	Snakehead rhabdovirus
NC_000903	3501--3666	N	1.43069	1.70492	1.48923	1.22872	Snakehead rhabdovirus
NC_000903	5797--6034	Y	1.3683	1.70213	1.58974	1.32571	Snakehead rhabdovirus
NC_001355	6968--7142	N	1.36285	1.71636	1.44919	1.27637	Human papillomavirus type 6b
NC_001356	5985--6175	N	1.38534	1.71025	1.48063	1.34031	Human papillomavirus - 1
NC_001356	4889--5130	Y	1.40601	1.29528	1.44862	1.6155	Human papillomavirus - 1
NC_001357	4250--4471	N	1.60109	1.42857	1.40567	1.35913	Human papillomavirus - 18
NC_001357	1487--1688	N	1.44681	1.34541	1.39084	1.62144	Human papillomavirus - 18
NC_001418	5599--5825	Y	1.35261	1.23175	1.30342	1.64087	Pseudomonas phage Pf3
NC_001418	5603--5825	N	1.36806	1.2481	1.31566	1.61103	Pseudomonas phage Pf3
NC_001481	4298--4502	N	1.36331	1.70779	1.52129	1.37696	Feline calicivirus
NC_001497	1246--1438	N	1.3399	1.31313	1.37143	1.61345	Cauliflower mosaic virus
NC_001501	8098--8328	N	1.58266	1.44246	1.48148	1.33964	Moloney murine leukemia virus
NC_001556	4122--4312	N	1.35805	1.70639	1.52749	1.30841	Tobacco mild green mosaic virus
NC_001556	4363--4611	N	1.47228	1.3348	1.47974	1.6292	Tobacco mild green mosaic virus
NC_001556	967--1183	Y	1.37654	1.30594	1.36573	1.62025	Tobacco mild green mosaic virus
NC_001718	3329--3523	Y	1.32381	1.34235	1.40082	1.68085	Porcine parvovirus
NC_001749	4078--4286	N	1.43405	1.74086	1.53239	1.38399	Apple stem grooving virus
NC_001749	4061--4292	N	1.35771	1.72573	1.5013	1.3603	Apple stem grooving virus
NC_001749	4066--4288	N	1.36756	1.71073	1.49144	1.38058	Apple stem grooving virus
NC_001777	2123--2303	N	1.36118	1.75	1.43396	1.23404	Tobacco necrosis virus A
NC_001782	1617--1800	N	1.62853	1.39943	1.43258	1.41864	Saccharomyces cerevisiae killer virus M1
NC_001782	1632--1801	N	1.5858	1.4875	1.44311	1.38223	Saccharomyces cerevisiae killer virus M1
NC_001803	12319--12518	N	1.43185	1.71429	1.39177	1.18984	Respiratory syncytial virus
NC_001803	2179--2416	Y	1.39597	1.33939	1.29693	1.62651	Respiratory syncytial virus
NC_001803	15003--15191	N	1.38896	1.25213	1.39011	1.61214	Respiratory syncytial virus
NC_001812	3502--3707	N	1.58273	1.47226	1.51534	1.37484	Cymbidium mosaic virus
NC_001828	2424--2593	N	1.27425	1.2915	1.31343	1.68343	Tomato mottle Taino virus DNA A
NC_001828	2426--2592	N	1.28193	1.29167	1.3027	1.66176	Tomato mottle Taino virus DNA A
NC_001828	2434--2596	N	1.32678	1.3518	1.42196	1.61404	Tomato mottle Taino virus DNA A
NC_001906	16362--16551	N	1.35245	1.7113	1.44856	1.30107	Hendra virus
NC_001942	5095--5276	N	1.49864	1.71636	1.46746	1.31414	Mycoplasma phage MAV1
NC_001942	5151--5334	N	1.3679	1.38925	1.40805	1.6173	Mycoplasma phage MAV1
NC_002023	1155--1352	N	1.62682	1.52802	1.51205	1.33513	Influenza A virus (A/Puerto Rico/8/34(H1N1)) segment 1
NC_002199	15836--16045	Y	1.37783	1.73356	1.47885	1.32822	Tupaia paramyxovirus
NC_002326	165--346	N	1.35437	1.32271	1.37206	1.68761	Rice grassy stunt virus RNA 4
NC_002552	4424--4607	N	1.32857	1.73849	1.36228	1.28312	Hop latent virus
NC_002598	3812--4047	Y	1.58763	1.44878	1.58381	1.33974	Panicum mosaic virus
NC_002598	624--780	N	1.28537	1.71111	1.48195	1.29463	Panicum mosaic virus
NC_003014	448--697	N	1.58069	1.42684	1.44743	1.42356	Cypovirus 14 RNA 9
NC_003021	1396--1639	Y	1.43875	1.74343	1.43415	1.30093	Lymantria dispar cypovirus 1 segment 6
NC_003021	1550--1792	N	1.31113	1.4192	1.33931	1.62162	Lymantria dispar cypovirus 1 segment 6
NC_003056	5337--5528	N	1.41624	1.70035	1.47338	1.37483	Soybean dwarf virus
NC_003287	5445--5685	N	1.60758	1.46437	1.38207	1.2765	Enterobacteria phage M13
NC_003287	4576--4811	N	1.35011	1.36842	1.44246	1.65284	Enterobacteria phage M13
NC_003287	4582--4769	Y	1.33951	1.31227	1.39791	1.6263	Enterobacteria phage M13
NC_003381	6505--6684	Y	1.38673	1.83529	1.53282	1.2336	Banana streak OL virus
NC_003381	2638--2879	N	1.42254	1.759	1.45266	1.24062	Banana streak OL virus
NC_003398	5283--5445	N	1.29093	1.71739	1.42222	1.28786	Sugarcane mosaic virus
NC_003412	1434--1614	N	1.62293	1.48454	1.54735	1.40379	Euprosterna elaeasa virus
NC_003412	1429--1621	N	1.60588	1.47666	1.53701	1.35849	Euprosterna elaeasa virus
NC_003412	1399--1619	N	1.58897	1.43106	1.46972	1.43893	Euprosterna elaeasa virus
NC_003412	1426--1624	N	1.58841	1.48732	1.55	1.36716	Euprosterna elaeasa virus
NC_003412	5525--5697	Y	1.38714	1.31759	1.38251	1.63129	Euprosterna elaeasa virus
NC_003417	391--558	N	1.34509	1.74953	1.45741	1.24027	Mayaro virus
NC_003443	10318--10564	N	1.6	1.48469	1.5102	1.36384	Human parainfluenza virus 2
NC_003443	12477--12713	N	1.59151	1.56328	1.41531	1.35553	Human parainfluenza virus 2
NC_003443	10364--10515	N	1.3945	1.7	1.41141	1.27864	Human parainfluenza virus 2
NC_003443	3948--4120	N	1.39371	1.30303	1.41477	1.63509	Human parainfluenza virus 2
NC_003443	2192--2376	N	1.37076	1.36495	1.3956	1.62105	Human parainfluenza virus 2
NC_003443	824--985	N	1.37799	1.3835	1.53191	1.61749	Human parainfluenza virus 2
NC_003443	6959--7174	Y	1.40069	1.25201	1.44489	1.6128	Human parainfluenza virus 2
NC_003498	6098--6317	Y	1.3662	1.31754	1.32367	1.62848	Carnation etched ring virus
NC_003512	2391--2526	Y	1.29412	1.32629	1.43492	1.61495	Beet virus Q RNA 3
NC_003514	6571--6746	Y	1.35821	1.22439	1.36662	1.61955	Beet necrotic yellow vein virus RNA 1
NC_003617	796--985	N	1.60475	1.47655	1.46154	1.36653	Lettuce infectious yellows virus RNA 1
NC_003617	792--989	N	1.59765	1.4797	1.47737	1.37174	Lettuce infectious yellows virus RNA 1
NC_003617	1684--1884	N	1.36891	1.42257	1.35233	1.64189	Lettuce infectious yellows virus RNA 1
NC_003617	2938--3135	N	1.34588	1.32826	1.51807	1.64034	Lettuce infectious yellows virus RNA 1
NC_003617	3683--3885	N	1.33333	1.33656	1.36735	1.61842	Lettuce infectious yellows virus RNA 1
NC_003651	643--828	N	1.35484	1.71429	1.46686	1.31964	Pelargonium zonate spot virus RNA 3
NC_003698	2874--3097	N	1.31027	1.28539	1.45741	1.61468	Eyach virus segment 3
NC_003715	2139--2332	N	1.58982	1.35576	1.3871	1.43309	Pseudomonas phage phi-6 segment L
NC_003715	2135--2332	N	1.58101	1.34872	1.38259	1.44092	Pseudomonas phage phi-6 segment L
NC_003715	4948--5142	N	1.40221	1.7425	1.40891	1.23378	Pseudomonas phage phi-6 segment L
NC_003729	640--850	N	1.37963	1.77215	1.38817	1.315	Rice black streaked dwarf virus segment 1
NC_003729	636--854	N	1.35755	1.7539	1.39348	1.29455	Rice black streaked dwarf virus segment 1
NC_003729	632--855	N	1.38427	1.72864	1.38049	1.29988	Rice black streaked dwarf virus segment 1
NC_003729	646--844	N	1.39294	1.70826	1.39314	1.32645	Rice black streaked dwarf virus segment 1
NC_003794	4084--4309	N	1.58254	1.51798	1.54167	1.43874	Strawberry mild yellow edge virus
NC_003794	5457--5659	N	1.41597	1.72575	1.48824	1.33333	Strawberry mild yellow edge virus
NC_003821	1743--1916	N	1.42071	1.71531	1.46767	1.28	Turnip crinkle virus
NC_003821	1718--1937	N	1.3949	1.70406	1.44	1.31585	Turnip crinkle virus
NC_003822	1773--2009	N	1.5863	1.52507	1.48333	1.36691	Tobacco yellow dwarf virus
NC_003832	3145--3352	N	1.36092	1.42338	1.39771	1.68314	Watermelon silver mottle virus segment L
NC_003832	3148--3345	N	1.36929	1.41489	1.38839	1.65803	Watermelon silver mottle virus segment L
NC_003832	3141--3356	N	1.34521	1.4375	1.38327	1.65789	Watermelon silver mottle virus segment L
NC_003832	3164--3352	N	1.43511	1.49202	1.38231	1.63251	Watermelon silver mottle virus segment L
NC_003860	572--744	Y	1.44081	1.32845	1.45789	1.62455	Squash yellow mild mottle virus DNA B
NC_003878	4347--4524	N	1.58084	1.48852	1.54501	1.36054	Zucchini green mottle mosaic virus
NC_003878	1476--1657	N	1.37516	1.70732	1.43452	1.26232	Zucchini green mottle mosaic virus
NC_003878	4009--4239	N	1.40023	1.7	1.5977	1.32084	Zucchini green mottle mosaic virus
NC_003878	284--487	N	1.33036	1.27981	1.42268	1.67247	Zucchini green mottle mosaic virus
NC_003878	280--510	N	1.35065	1.27069	1.38863	1.63694	Zucchini green mottle mosaic virus
NC_004008	2134--2338	N	1.60567	1.47196	1.45908	1.3578	Broad bean mottle virus RNA 1
NC_004108	5234--5386	N	1.37374	1.73513	1.46687	1.24407	La Crosse virus segment L
NC_004108	1741--1924	N	1.37073	1.42382	1.39682	1.63251	La Crosse virus segment L
NC_004108	5502--5705	N	1.41609	1.26118	1.41482	1.61563	La Crosse virus segment L
NC_004186	1977--2138	N	1.34303	1.23301	1.42474	1.66667	Colorado tick fever virus segment 6
NC_004198	363--595	N	1.60215	1.43774	1.41634	1.34454	Banna virus segment 12
NC_004205	377--557	N	1.6	1.43662	1.64121	1.40462	Kadipiro virus segment 11
NC_004289	3737--3964	N	1.59223	1.58222	1.48738	1.28129	Planococcus citri densovirus
NC_004289	3471--3686	N	1.30212	1.38405	1.3317	1.61832	Planococcus citri densovirus
NC_004422	2130--2377	Y	1.59375	1.4439	1.42857	1.39787	Youcai mosaic virus
NC_004422	4109--4278	N	1.46006	1.72152	1.49689	1.2247	Youcai mosaic virus
NC_004542	7449--7586	N	1.35038	1.74118	1.50427	1.23928	Canine calicivirus
NC_004542	7384--7575	N	1.36855	1.70723	1.49483	1.27177	Canine calicivirus
NC_004678	4252--4424	N	1.41206	1.70397	1.44877	1.33152	Staphylococcus phage 44AHJD
NC_004678	1903--2088	N	1.34466	1.31606	1.32802	1.61644	Staphylococcus phage 44AHJD
NC_004713	2038--2222	N	1.33654	1.70826	1.46165	1.24812	LuIII virus
NC_004736	1223--1427	N	1.33772	1.34474	1.31995	1.63934	Vibrio phage VGJphi
NC_004736	1840--2001	N	1.38827	1.37723	1.40929	1.62243	Vibrio phage VGJphi
NC_004764	1386--1578	Y	1.32401	1.30337	1.39708	1.62396	Budgerigar fledgling disease virus - 1
NC_004810	1431--1651	N	1.5977	1.54062	1.53228	1.29368	Cucurbit yellow stunting disorder virus RNA2
NC_004810	1427--1655	N	1.58659	1.54144	1.54674	1.36098	Cucurbit yellow stunting disorder virus RNA2
NC_004810	584--767	N	1.36	1.71942	1.42025	1.1861	Cucurbit yellow stunting disorder virus RNA2
NC_004810	596--773	N	1.41732	1.70909	1.50453	1.16239	Cucurbit yellow stunting disorder virus RNA2
NC_004810	603--752	N	1.35218	1.70874	1.44478	1.19631	Cucurbit yellow stunting disorder virus RNA2
NC_005065	6415--6584	N	1.43085	1.74573	1.48287	1.27103	Little cherry virus 2
NC_005065	12328--12492	N	1.36224	1.72285	1.48101	1.27778	Little cherry virus 2
NC_005065	12334--12486	N	1.35733	1.71321	1.4822	1.2853	Little cherry virus 2
NC_005065	3209--3417	N	1.35788	1.70684	1.44106	1.28814	Little cherry virus 2
NC_005065	6403--6585	N	1.41634	1.70018	1.48879	1.3174	Little cherry virus 2
NC_005065	6519--6720	N	1.27273	1.36683	1.3974	1.61842	Little cherry virus 2
NC_005075	1042--1283	N	1.60209	1.59229	1.47882	1.34525	Helicobasidium mompa No.17 dsRNA virus segment S
NC_005075	1037--1282	N	1.58954	1.57952	1.45725	1.36	Helicobasidium mompa No.17 dsRNA virus segment S
NC_005075	1070--1279	N	1.58127	1.66559	1.53891	1.22209	Helicobasidium mompa No.17 dsRNA virus segment S
NC_005138	8178--8394	N	1.37412	1.23285	1.29717	1.62264	Lily symptomless virus
NC_005214	5273--5516	N	1.61081	1.42061	1.44444	1.43405	Uukuniemi virus segment L
NC_005214	5269--5518	N	1.59049	1.41346	1.47059	1.42891	Uukuniemi virus segment L
NC_005214	5310--5519	N	1.58967	1.50765	1.52632	1.30778	Uukuniemi virus segment L
NC_005777	280--499	N	1.39535	1.73377	1.54636	1.28365	Oropouche virus segment S
NC_005777	291--487	N	1.31435	1.70068	1.56068	1.26866	Oropouche virus segment S
NC_005843	890--1034	N	1.3249	1.32606	1.3532	1.63602	Tomato chino La Paz virus segment A
NC_005894	1909--2095	N	1.45695	1.70819	1.4705	1.28261	Pirital virus segment S
NC_006003	160--329	N	1.4672	1.71119	1.40058	1.21087	St Croix River virus chromosome segment 7
NC_006008	787--983	N	1.38922	1.74913	1.37789	1.26082	Bluetongue virus segment 9
NC_006008	774--988	N	1.38991	1.70145	1.35096	1.25444	Bluetongue virus segment 9
NC_006296	10807--11042	N	1.59254	1.47895	1.4439	1.34279	Rinderpest virus (strain Kabete O)
NC_006296	7957--8167	Y	1.58678	1.44966	1.47507	1.34527	Rinderpest virus (strain Kabete O)
NC_006296	7942--8173	N	1.58621	1.43069	1.47081	1.43684	Rinderpest virus (strain Kabete O)
NC_006296	8373--8559	N	1.36211	1.75881	1.42458	1.20792	Rinderpest virus (strain Kabete O)
NC_006296	9815--9995	N	1.36181	1.71531	1.48235	1.20305	Rinderpest virus (strain Kabete O)
NC_006296	12107--12318	N	1.43387	1.33333	1.42105	1.6563	Rinderpest virus (strain Kabete O)
NC_006296	12095--12331	N	1.48585	1.35697	1.4132	1.62592	Rinderpest virus (strain Kabete O)
NC_006296	12093--12330	N	1.48221	1.35858	1.41636	1.61516	Rinderpest virus (strain Kabete O)
NC_006315	1364--1575	N	1.41148	1.41379	1.38714	1.61905	Citrus psorosis virus RNA2
NC_006367	3220--3442	N	1.61236	1.46736	1.48128	1.30035	Magnaporthe oryzae virus 1
NC_006367	3211--3440	N	1.6	1.4715	1.50892	1.29316	Magnaporthe oryzae virus 1
NC_006367	3197--3438	N	1.59569	1.41951	1.43742	1.38389	Magnaporthe oryzae virus 1
NC_006558	9063--9273	N	1.37634	1.72414	1.48889	1.26841	Getah virus
NC_006558	9067--9267	N	1.37831	1.71626	1.4571	1.27551	Getah virus
NC_006558	9050--9270	N	1.39787	1.71617	1.43669	1.26087	Getah virus
NC_006575	2963--3175	N	1.59327	1.4979	1.53079	1.33499	Mopeia virus AN20410 segment S
NC_006643	6912--7115	N	1.3826	1.27404	1.30175	1.62667	Cotesia congregata bracovirus segment Circle11
NC_006643	6848--7042	N	1.36732	1.39547	1.43292	1.61889	Cotesia congregata bracovirus segment Circle11
NC_006644	5460--5629	N	1.35913	1.70803	1.39828	1.27979	Cotesia congregata bracovirus segment Circle12
NC_006655	14722--14954	N	1.5853	1.48285	1.5067	1.38714	Cotesia congregata bracovirus segment Circle25
NC_006655	15037--15262	N	1.42661	1.23901	1.37469	1.62733	Cotesia congregata bracovirus segment Circle25
NC_006874	1450--1674	N	1.39415	1.70451	1.55301	1.35793	Tomato leaf curl Madagascar virus-Menabe [Madagascar:Morondova:2001]
NC_006934	5175--5334	N	1.44154	1.43902	1.54967	1.62433	Reticuloendotheliosis virus
NC_007018	4560--4725	N	1.55461	1.72794	1.51811	1.31217	Human parvovirus 4
NC_007018	2147--2344	Y	1.37898	1.30221	1.38765	1.61967	Human parvovirus 4
NC_007020	5101--5319	Y	1.58266	1.54294	1.44801	1.36399	Tupaia virus
NC_007027	321--524	Y	1.33969	1.37008	1.46143	1.66897	Human picobirnavirus RNA segment 2
NC_007027	317--527	N	1.33798	1.38992	1.39973	1.63576	Human picobirnavirus RNA segment 2
NC_007027	310--537	N	1.35534	1.4734	1.39535	1.61103	Human picobirnavirus RNA segment 2
NC_007454	15659--15814	N	1.34336	1.73684	1.49757	1.28155	J-virus
NC_007454	7140--7389	N	1.42052	1.71865	1.42959	1.31954	J-virus
NC_007454	14358--14518	N	1.4413	1.70245	1.41728	1.27785	J-virus
NC_007454	11713--11918	N	1.38914	1.29882	1.43826	1.63455	J-virus
NC_007611	2731--2965	N	1.58152	1.5751	1.5212	1.39668	Simian agent 12
NC_007647	6619--6857	N	1.34199	1.33333	1.30327	1.62631	Oryza sativa endornavirus
NC_007648	11819--11994	N	1.35096	1.75048	1.39419	1.23235	Vicia faba endornavirus
NC_007648	11810--12003	N	1.37619	1.75047	1.43826	1.25366	Vicia faba endornavirus
NC_007648	11774--12008	N	1.40858	1.72414	1.38908	1.34762	Vicia faba endornavirus
NC_007648	11841--11988	N	1.35169	1.7176	1.4003	1.22283	Vicia faba endornavirus
NC_007649	11144--11312	N	1.39018	1.71963	1.47626	1.22589	Oryza rufipogon endornavirus
NC_007729	3834--4060	Y	1.63025	1.43191	1.36118	1.41353	Maize necrotic streak virus
NC_007729	550--791	N	1.61749	1.49809	1.43704	1.30516	Maize necrotic streak virus
NC_007729	3845--4092	N	1.61611	1.37757	1.47341	1.40925	Maize necrotic streak virus
NC_007753	572--753	N	1.37634	1.29456	1.42816	1.63509	Peruvian horse sickness virus segment 9
NC_007856	5336--5482	Y	1.33333	1.25	1.33141	1.63532	Enterobacteria phage ID18
NC_008000	5488--5728	N	1.61611	1.40317	1.45133	1.42066	Campoletis sonorensis ichnovirus segment T
NC_008028	8757--8920	N	1.59633	1.46417	1.44601	1.34654	Daphne mosaic virus
NC_008186	4134--4347	N	1.46221	1.70199	1.36636	1.31204	Mouse parvovirus 2
NC_008186	3185--3370	N	1.37859	1.35467	1.37802	1.66252	Mouse parvovirus 2
NC_008186	3181--3368	N	1.39062	1.3545	1.39435	1.64336	Mouse parvovirus 2
NC_008186	3183--3374	N	1.37772	1.35638	1.33333	1.63574	Mouse parvovirus 2
NC_008302	1188--1427	N	1.61667	1.49871	1.40247	1.32683	Capsicum chlorosis virus segment L
NC_008302	908--1127	Y	1.30893	1.27765	1.35053	1.62247	Capsicum chlorosis virus segment L
NC_008302	905--1129	Y	1.30499	1.29864	1.34575	1.61339	Capsicum chlorosis virus segment L
NC_008303	4591--4816	N	1.41317	1.74342	1.44638	1.2168	Capsicum chlorosis virus segment M
NC_008303	4594--4814	N	1.42233	1.7371	1.45594	1.2124	Capsicum chlorosis virus segment M
NC_008303	54--186	N	1.41015	1.72994	1.41853	1.19731	Capsicum chlorosis virus segment M
NC_008303	4587--4821	N	1.39834	1.72512	1.44785	1.23734	Capsicum chlorosis virus segment M
NC_008303	4033--4194	N	1.31905	1.3207	1.33149	1.61111	Capsicum chlorosis virus segment M
NC_008304	2432--2604	Y	1.3913	1.27132	1.40603	1.62124	Euphorbia mosaic virus-Yucatan Peninsula DNA A
NC_008364	15558--15782	N	1.60526	1.5055	1.49598	1.43742	Lactococcus phage Q54
NC_008364	15551--15778	N	1.59686	1.52778	1.5	1.44547	Lactococcus phage Q54
NC_008364	25276--25458	N	1.38667	1.27065	1.40027	1.63093	Lactococcus phage Q54
NC_008364	12719--12956	N	1.37242	1.34857	1.49091	1.61963	Lactococcus phage Q54
NC_008364	17484--17699	Y	1.40984	1.29466	1.44324	1.61783	Lactococcus phage Q54
NC_008364	25555--25774	N	1.36264	1.22697	1.30806	1.61165	Lactococcus phage Q54
NC_008371	17779--17980	N	1.58982	1.4314	1.43885	1.48985	Lactococcus phage jj50
NC_008371	17784--17977	N	1.5873	1.44557	1.44023	1.49704	Lactococcus phage jj50
NC_008371	17765--17980	N	1.58438	1.39974	1.42127	1.50071	Lactococcus phage jj50
NC_008371	7813--7996	N	1.46442	1.77438	1.42657	1.24015	Lactococcus phage jj50
NC_008371	9201--9393	N	1.32084	1.38318	1.46143	1.64138	Lactococcus phage jj50
NC_008371	12797--13024	N	1.21956	1.35249	1.32106	1.61392	Lactococcus phage jj50
NC_008377	2241--2446	N	1.43179	1.74956	1.51015	1.25	Okra yellow crinkle virus segment A
NC_008552	4761--4933	N	1.3236	1.27411	1.36599	1.61379	Narcissus symptomless virus
NC_008575	5153--5308	N	1.36128	1.76062	1.46119	1.18325	Ralstonia phage RSS1
NC_008575	1592--1805	N	1.35405	1.72742	1.49598	1.29439	Ralstonia phage RSS1
NC_008575	1619--1795	N	1.28471	1.70826	1.5674	1.3192	Ralstonia phage RSS1
NC_008716	2620--2832	N	1.58989	1.45828	1.4251	1.38817	Maracuja mosaic virus
NC_008716	2629--2827	N	1.58074	1.42972	1.48837	1.37297	Maracuja mosaic virus
NC_008716	6612--6793	Y	1.37033	1.29975	1.37517	1.62218	Maracuja mosaic virus
NC_008845	1304--1518	N	1.35231	1.74118	1.61371	1.36521	Glypta fumiferanae ichnovirus segment A9
NC_008912	699--901	N	1.41615	1.33173	1.45189	1.64356	Glypta fumiferanae ichnovirus segment C9
NC_008912	841--1030	N	1.37269	1.24574	1.44928	1.63763	Glypta fumiferanae ichnovirus segment C9
NC_008939	1048--1261	N	1.29658	1.71053	1.43077	1.35644	Glypta fumiferanae ichnovirus segment C1
NC_008955	3005--3195	N	1.59416	1.40028	1.4556	1.32443	Hyposoter fugitivus ichnovirus segment B8
NC_008968	2956--3179	Y	1.59354	1.51979	1.52891	1.30778	Hyposoter fugitivus ichnovirus segment B16
NC_008968	2256--2442	N	1.31949	1.21084	1.31139	1.62667	Hyposoter fugitivus ichnovirus segment B16
NC_008973	288--434	N	1.37484	1.73745	1.41818	1.16059	Hyposoter fugitivus ichnovirus segment C5
NC_008982	3062--3265	Y	1.34873	1.27926	1.34162	1.63211	Hyposoter fugitivus ichnovirus segment C15
NC_008985	28--231	Y	1.43073	1.33004	1.38808	1.61512	Hyposoter fugitivus ichnovirus segment C20
NC_008985	2316--2517	N	1.42381	1.28502	1.35761	1.6129	Hyposoter fugitivus ichnovirus segment C20
NC_009539	4266--4486	N	1.48185	1.34132	1.33333	1.6192	WU Polyomavirus
NC_009946	1980--2228	N	1.4102	1.71084	1.39091	1.32131	Amasya cherry disease associated chrysovirus segment 2
NC_009946	1608--1801	N	1.35499	1.7094	1.44491	1.27792	Amasya cherry disease associated chrysovirus segment 2
NC_009965	4486--4643	N	1.44369	1.71852	1.53548	1.23546	Acidianus rod-shaped virus 1
NC_009965	23772--24016	N	1.40948	1.36541	1.37948	1.62763	Acidianus rod-shaped virus 1
NC_009965	19229--19424	N	1.41233	1.32987	1.34504	1.62396	Acidianus rod-shaped virus 1
NC_009965	23847--23991	N	1.4385	1.31701	1.41252	1.61609	Acidianus rod-shaped virus 1
NC_010289	1337--1539	N	1.37998	1.32187	1.48396	1.625	Chickpea chlorotic dwarf Sudan virus
NC_010289	1331--1546	Y	1.39273	1.36465	1.4918	1.61526	Chickpea chlorotic dwarf Sudan virus
NC_010436	8425--8567	N	1.61006	1.39079	1.45033	1.33731	Bat coronavirus 1B
NC_010436	26732--26934	N	1.5989	1.44089	1.48489	1.32457	Bat coronavirus 1B
NC_010436	8420--8569	N	1.59876	1.41955	1.4599	1.32349	Bat coronavirus 1B
NC_010436	8414--8579	N	1.5963	1.44096	1.48315	1.35894	Bat coronavirus 1B
NC_010436	26719--26952	N	1.59043	1.46304	1.52486	1.32855	Bat coronavirus 1B
NC_010436	26739--26937	N	1.58025	1.46703	1.42776	1.29757	Bat coronavirus 1B
NC_010436	21630--21777	N	1.38874	1.75591	1.45691	1.17935	Bat coronavirus 1B
NC_010436	24100--24266	N	1.46448	1.70492	1.44962	1.19582	Bat coronavirus 1B
NC_010436	12988--13196	N	1.32569	1.7027	1.3886	1.27865	Bat coronavirus 1B
NC_010436	27805--27978	N	1.33023	1.4321	1.34431	1.70166	Bat coronavirus 1B
NC_010436	15670--15839	N	1.3944	1.30827	1.47176	1.67098	Bat coronavirus 1B
NC_010436	15666--15843	N	1.39417	1.33675	1.49245	1.66907	Bat coronavirus 1B
NC_010438	753--972	N	1.61143	1.55172	1.38163	1.27529	Bat coronavirus HKU8
NC_010438	750--963	N	1.58739	1.54345	1.39975	1.33818	Bat coronavirus HKU8
NC_010438	3389--3544	N	1.40104	1.71429	1.46647	1.29685	Bat coronavirus HKU8
NC_010438	3381--3554	N	1.42292	1.70902	1.45352	1.2844	Bat coronavirus HKU8
NC_010438	3400--3534	N	1.37143	1.70566	1.44774	1.2539	Bat coronavirus HKU8
NC_010490	914--1095	Y	1.38	1.37912	1.39779	1.62329	Tomato zonate spot virus segment M
NC_010491	1670--1837	N	1.36816	1.76154	1.47077	1.35806	Tomato zonate spot virus segment L
NC_010491	7837--8044	N	1.38756	1.72617	1.45308	1.22857	Tomato zonate spot virus segment L
NC_010491	1814--2017	N	1.40898	1.37563	1.4153	1.67504	Tomato zonate spot virus segment L
NC_010491	1826--2019	N	1.36793	1.28329	1.37052	1.64623	Tomato zonate spot virus segment L
NC_010703	6894--7131	Y	1.3683	1.24686	1.29989	1.62275	Whitewater Arroyo virus segment L
NC_010703	1231--1443	N	1.23716	1.38066	1.32319	1.6136	Whitewater Arroyo virus segment L
NC_010738	7317--7559	N	1.40741	1.72317	1.47261	1.36068	Eupatorium vein clearing virus
NC_010738	7330--7547	N	1.41998	1.72093	1.50422	1.37436	Eupatorium vein clearing virus
NC_010738	7337--7540	N	1.44287	1.71622	1.52212	1.3745	Eupatorium vein clearing virus
NC_010738	7321--7555	N	1.41232	1.70978	1.48481	1.37269	Eupatorium vein clearing virus
NC_010738	7326--7553	N	1.42275	1.70323	1.49523	1.36986	Eupatorium vein clearing virus
NC_010758	2325--2542	N	1.33481	1.7094	1.46457	1.32053	Latino virus segment S
NC_010758	2321--2546	N	1.33624	1.70184	1.44757	1.30994	Latino virus segment S
NC_010806	4848--5074	N	1.6087	1.45865	1.62112	1.45454	Rose spring dwarf-associated virus
NC_010806	1173--1405	N	1.59474	1.42233	1.45408	1.30189	Rose spring dwarf-associated virus
NC_010806	1200--1394	N	1.58192	1.44489	1.45347	1.37321	Rose spring dwarf-associated virus
NC_010806	1170--1393	N	1.58177	1.41791	1.38776	1.28193	Rose spring dwarf-associated virus
NC_010817	272--470	N	1.58982	1.46087	1.46763	1.45206	Bandicoot papillomatosis carcinomatosis virus type 2
NC_010817	1904--2149	N	1.36264	1.37401	1.30649	1.62857	Bandicoot papillomatosis carcinomatosis virus type 2
NC_010819	3381--3611	N	1.58411	1.49391	1.45902	1.34474	Macaque simian foamy virus
NC_010954	4964--5133	N	1.36296	1.72505	1.43807	1.30194	Fritillary virus Y
NC_010954	4969--5129	N	1.34673	1.70454	1.43293	1.30337	Fritillary virus Y
NC_010954	2963--3129	N	1.43268	1.35819	1.39003	1.61871	Fritillary virus Y
NC_010955	9299--9447	N	1.41115	1.38461	1.47404	1.61798	Xenopus laevis endogenous retrovirus Xen1
NC_011046	29008--29186	Y	1.38855	1.70107	1.43706	1.26093	Lactococcus phage bIBB29
NC_011046	22682--22862	N	1.31043	1.29757	1.33333	1.63971	Lactococcus phage bIBB29
NC_011046	6245--6481	Y	1.40023	1.31556	1.31163	1.63804	Lactococcus phage bIBB29
NC_011046	16289--16450	N	1.4672	1.34072	1.55629	1.63803	Lactococcus phage bIBB29
NC_011046	6242--6476	Y	1.39503	1.31257	1.30243	1.62963	Lactococcus phage bIBB29
NC_011046	22680--22868	N	1.3617	1.32818	1.35819	1.61141	Lactococcus phage bIBB29
NC_011062	5143--5385	N	1.58093	1.37397	1.39379	1.35252	Potato virus T
NC_011062	1045--1243	N	1.35259	1.73737	1.53116	1.32991	Potato virus T
NC_011062	1036--1253	N	1.38129	1.72085	1.5299	1.30927	Potato virus T
NC_011062	1039--1250	N	1.37815	1.70492	1.53714	1.32024	Potato virus T
NC_011063	1126--1306	N	1.39899	1.73091	1.53323	1.28042	Barfin flounder virus BF93Hok RNA1
NC_011063	1121--1310	N	1.37624	1.71836	1.5241	1.28041	Barfin flounder virus BF93Hok RNA1
NC_011399	6147--6392	N	1.60208	1.54255	1.35111	1.26593	Ralstonia phage RSM3
NC_011399	6177--6391	Y	1.59036	1.55654	1.37129	1.26564	Ralstonia phage RSM3
NC_011399	5423--5631	N	1.35522	1.76134	1.54023	1.24606	Ralstonia phage RSM3
NC_011399	5435--5611	N	1.335	1.71228	1.48892	1.26316	Ralstonia phage RSM3
NC_011542	394--643	N	1.40924	1.70492	1.40715	1.3155	Iranian maize mosaic nucleorhabdovirus
NC_011543	1126--1332	N	1.39742	1.38714	1.354	1.63606	Poinsettia cryptic virus
NC_011592	1111--1271	N	1.41602	1.75881	1.42393	1.33906	Bougainvillea spectabilis chlorotic vein-banding virus
NC_011592	1114--1267	N	1.41115	1.74436	1.41742	1.33724	Bougainvillea spectabilis chlorotic vein-banding virus
NC_011592	1117--1264	N	1.39511	1.73913	1.42209	1.34535	Bougainvillea spectabilis chlorotic vein-banding virus
NC_011706	1419--1581	N	1.30289	1.17391	1.30978	1.63971	Raphanus sativus cryptic virus 3 segment 2
NC_011920	2106--2241	N	1.39597	1.7154	1.38889	1.25253	Rudbeckia flower distortion virus
NC_011920	10--243	Y	1.38565	1.29217	1.50404	1.64923	Rudbeckia flower distortion virus
NC_011920	453--640	N	1.35109	1.32279	1.29396	1.63306	Rudbeckia flower distortion virus
NC_011920	6132--6304	N	1.38384	1.34045	1.36916	1.62069	Rudbeckia flower distortion virus
NC_012546	851--1030	N	1.3208	1.26165	1.37533	1.64452	Homalodisca vitripennis reovirus segment S12
NC_012546	765--971	N	1.40241	1.34487	1.44726	1.625	Homalodisca vitripennis reovirus segment S12
NC_012546	872--1030	Y	1.32353	1.2535	1.35351	1.6234	Homalodisca vitripennis reovirus segment S12
NC_012698	8280--8441	N	1.40342	1.70667	1.46812	1.29863	Cassava brown streak virus
NC_012698	22--215	Y	1.36929	1.30337	1.41304	1.63252	Cassava brown streak virus
NC_013135	8381--8573	N	1.3848	1.74135	1.4143	1.34379	Drosophila melanogaster sigma virus AP30
NC_013135	10685--10863	N	1.41419	1.73091	1.39837	1.26868	Drosophila melanogaster sigma virus AP30
NC_013135	7696--7889	N	1.37237	1.70847	1.43546	1.36093	Drosophila melanogaster sigma virus AP30
NC_013262	4031--4198	N	1.58126	1.42061	1.4269	1.39562	Pelargonium vein banding virus
NC_013396	576--731	N	1.39402	1.76245	1.45972	1.2139	Epizootic hemorrhagic disease virus (serotype 1 / strain New Jersey) segment 1
NC_013455	6073--6291	N	1.35805	1.38755	1.45209	1.62109	Sugarcane bacilliform virus
NC_013455	4509--4682	N	1.35533	1.42271	1.44643	1.61246	Sugarcane bacilliform virus
NC_013462	4061--4280	N	1.59023	1.45546	1.51532	1.42966	Rosellinia necatrix megabirnavirus 1/W779 segment L1
NC_013462	1998--2181	N	1.33333	1.75768	1.46974	1.26933	Rosellinia necatrix megabirnavirus 1/W779 segment L1
NC_013462	1984--2190	N	1.35823	1.75172	1.48431	1.29798	Rosellinia necatrix megabirnavirus 1/W779 segment L1
NC_013462	2963--3213	N	1.45244	1.7386	1.53562	1.35294	Rosellinia necatrix megabirnavirus 1/W779 segment L1
NC_013462	2001--2176	N	1.33333	1.71429	1.48521	1.29299	Rosellinia necatrix megabirnavirus 1/W779 segment L1
NC_013462	8666--8894	Y	1.36879	1.32239	1.4467	1.61623	Rosellinia necatrix megabirnavirus 1/W779 segment L1
NC_013527	5632--5826	N	1.38868	1.70458	1.51988	1.28377	Butterbur mosaic virus
NC_013585	15943--16173	N	1.58713	1.54608	1.45598	1.35445	Acidianus spindle-shaped virus 1
NC_013585	14712--14906	N	1.48765	1.73239	1.46395	1.19903	Acidianus spindle-shaped virus 1
NC_013585	12793--12961	N	1.34438	1.31909	1.34247	1.61672	Acidianus spindle-shaped virus 1
NC_013585	18326--18552	Y	1.36879	1.26198	1.35514	1.6125	Acidianus spindle-shaped virus 1
NC_013588	12325--12575	N	1.59897	1.58152	1.43415	1.26829	Sulfolobus spindle-shaped virus 7
NC_013588	13953--14116	N	1.39394	1.73946	1.48036	1.26035	Sulfolobus spindle-shaped virus 7
NC_013588	2024--2190	N	1.34994	1.32275	1.50395	1.62544	Sulfolobus spindle-shaped virus 7
NC_013588	2039--2219	Y	1.36609	1.27649	1.36856	1.62329	Sulfolobus spindle-shaped virus 7
NC_013637	573--770	N	1.3194	1.2689	1.49341	1.61983	Cotton leaf curl Gezira betasatellite
NC_013758	4202--4412	N	1.34566	1.72937	1.4585	1.27515	Haloarcula hispanica pleomorphic virus 1
NC_013758	7613--7824	N	1.35927	1.71906	1.47059	1.30102	Haloarcula hispanica pleomorphic virus 1
NC_013758	4212--4409	N	1.31742	1.70764	1.48621	1.26576	Haloarcula hispanica pleomorphic virus 1
NC_014396	3589--3784	N	1.4254	1.80952	1.47674	1.24365	Rift Valley fever virus segment M
NC_014396	3585--3790	Y	1.43564	1.77143	1.46121	1.24239	Rift Valley fever virus segment M
NC_014481	3139--3307	N	1.31265	1.70795	1.4307	1.28333	Rhododendron virus A
NC_014510	361--554	N	1.62722	1.37082	1.45727	1.53323	Tomato leaf deformation virus DNA-A
NC_014510	389--548	N	1.60615	1.35188	1.52605	1.44342	Tomato leaf deformation virus DNA-A
NC_014510	394--544	N	1.5963	1.36503	1.50416	1.38438	Tomato leaf deformation virus DNA-A
NC_014510	384--535	N	1.59021	1.37647	1.46341	1.38691	Tomato leaf deformation virus DNA-A
NC_014529	578--746	Y	1.3829	1.72274	1.4806	1.27704	Great Island virus segment 8
NC_014529	576--745	Y	1.36419	1.7048	1.45778	1.22839	Great Island virus segment 8
NC_014747	447--592	N	1.43467	1.72191	1.42857	1.28291	Tomato leaf curl Cameroon alphasatellite
NC_014905	2356--2596	N	1.41979	1.36404	1.50065	1.62079	Apium virus Y
NC_014967	395--627	Y	1.61997	1.39174	1.44801	1.35766	Honeysuckle ringspot virus
NC_014967	426--605	Y	1.61176	1.41737	1.45827	1.36228	Honeysuckle ringspot virus
NC_014967	400--607	N	1.58621	1.43978	1.41867	1.3384	Honeysuckle ringspot virus
NC_014967	373--596	Y	1.58511	1.3253	1.32719	1.4492	Honeysuckle ringspot virus
NC_014967	411--596	Y	1.58501	1.39806	1.37875	1.31421	Honeysuckle ringspot virus
NC_014967	366--603	Y	1.58344	1.3717	1.33785	1.49674	Honeysuckle ringspot virus
NC_015048	1061--1257	N	1.37328	1.72617	1.47085	1.20337	Abutilon mosaic Bolivia virus DNA-B
NC_015069	400--633	N	1.32911	1.30512	1.414	1.61502	Santeuil nodavirus RNA 1
NC_015134	227--406	N	1.58757	1.47674	1.58333	1.39444	Avian orthoreovirus segment S3
NC_015134	245--407	N	1.58196	1.44478	1.51565	1.32961	Avian orthoreovirus segment S3
NC_015209	3540--3759	N	1.37946	1.2766	1.43147	1.63608	Vibrio phage CTX chromosome I
NC_015209	815--1034	N	1.37946	1.2766	1.43147	1.63608	Vibrio phage CTX chromosome I
NC_015393	8376--8607	N	1.38106	1.71611	1.46164	1.32859	Celery mosaic virus
NC_015455	24247--24409	N	1.37042	1.71963	1.46866	1.31139	Raptor adenovirus A
NC_015455	24234--24451	N	1.35569	1.70284	1.57396	1.23509	Raptor adenovirus A
NC_015455	10969--11121	N	1.39572	1.7	1.40298	1.2423	Raptor adenovirus A
NC_015455	22574--22742	Y	1.34815	1.47683	1.32406	1.6488	Raptor adenovirus A
NC_015455	7606--7849	N	1.36235	1.38123	1.375	1.64526	Raptor adenovirus A
NC_015455	1406--1640	N	1.35541	1.24841	1.3318	1.61424	Raptor adenovirus A
NC_015468	1727--1904	N	1.29906	1.36159	1.36495	1.62883	Groundnut ringspot and Tomato chlorotic spot virus reassortant segment M
NC_015504	6925--7140	N	1.37393	1.7024	1.47789	1.28485	Banana streak UL virus
NC_015507	6255--6479	N	1.62731	1.39747	1.48005	1.43791	Banana streak IM virus
NC_015507	7386--7568	N	1.45844	1.70123	1.50376	1.22597	Banana streak IM virus
NC_015877	3476--3694	N	1.66617	1.48711	1.5192	1.31017	Baboon orthoreovirus segment L1
NC_015877	3470--3699	N	1.64431	1.51015	1.55682	1.29952	Baboon orthoreovirus segment L1
NC_016014	1843--2046	N	1.37995	1.7094	1.48918	1.35361	Canine papillomavirus 8
